# Supplementary material for: OptoDyCE as an automated system for high-throughput all-optical dynamic cardiac electrophysiology
Source: Nat Commun. 2016 May 10;7:11542. doi: 10.1038/ncomms11542 (PMC4866323; doi:10.1038/ncomms11542)
Supplement: Supplementary Software — 1 — FlashLigHTS: automated software for transient analysis. (See Supplementary Figure 8: flashligHTS analysis software.) 2 — NIS_Automation_Template.xml: template for Nikon NIS software for high-throughput protocols 3 — Coupled Cardiomyocyte – Spark Cells Model: code for modeling the effect of "spark" cell density on measured APDs in CMs. (See Supplementary Figure 4: Effect of "spark" cell density on measured APD in CMs.) 4 — Model of Cardiomyocyte with Optogenetic Sensor and Actuator: code for modeling the effect of drug action on an optogenetic sensor versus optogenetic actuator (See Figure 2 Drug testing considerations and computational analysis of the use of optogenetic tools.) [file ncomms11542-s2.zip]

Archive with 40 entries (36 files):
- OptoDyCE Software/
- OptoDyCE Software/Coupled Cardiomyocyte - Spark Cells Model/
- OptoDyCE Software/Coupled Cardiomyocyte - Spark Cells Model/ChR2params.m
- OptoDyCE Software/Coupled Cardiomyocyte - Spark Cells Model/Coupling_Driver.m
- OptoDyCE Software/Coupled Cardiomyocyte - Spark Cells Model/Coupling_MAIN.m
- OptoDyCE Software/Coupled Cardiomyocyte - Spark Cells Model/f_ChR2.m
- OptoDyCE Software/Coupled Cardiomyocyte - Spark Cells Model/simIntervals2.m
- OptoDyCE Software/Coupled Cardiomyocyte - Spark Cells Model/Ventricular_ChR2.m
- OptoDyCE Software/Coupled Cardiomyocyte - Spark Cells Model/Ventricular_Coupling_Handler.m
- OptoDyCE Software/Coupled Cardiomyocyte - Spark Cells Model/Ventricular_Fibroblast_ChR2.m
- OptoDyCE Software/FlashLigHTS/
- OptoDyCE Software/FlashLigHTS/calcIntervals.m
- OptoDyCE Software/FlashLigHTS/combineMarkers.m
- OptoDyCE Software/FlashLigHTS/CorrectBaseline.m
- OptoDyCE Software/FlashLigHTS/CropData.m
- OptoDyCE Software/FlashLigHTS/detectTrans.m
- OptoDyCE Software/FlashLigHTS/findSpikePeaks.m
- OptoDyCE Software/FlashLigHTS/getDfF.m
- OptoDyCE Software/FlashLigHTS/getFilteredTrace.m
- OptoDyCE Software/FlashLigHTS/getShiftedTrace.m
- OptoDyCE Software/FlashLigHTS/getTraceAverage.m
- OptoDyCE Software/FlashLigHTS/getTraceSegs.m
- OptoDyCE Software/FlashLigHTS/importTrace.m
- OptoDyCE Software/FlashLigHTS/markers2table.m
- OptoDyCE Software/FlashLigHTS/markTimes.m
- OptoDyCE Software/FlashLigHTS/OPTODYCE.fig
- OptoDyCE Software/FlashLigHTS/OPTODYCE.m
- OptoDyCE Software/FlashLigHTS/PrepData.m
- OptoDyCE Software/FlashLigHTS/RemoveArtifacts.m
- OptoDyCE Software/Model of Cardiomyocyte with Optogenetic Sensor and Actuator/
- OptoDyCE Software/Model of Cardiomyocyte with Optogenetic Sensor and Actuator/ChR2params.m
- OptoDyCE Software/Model of Cardiomyocyte with Optogenetic Sensor and Actuator/dydt_ten_tusscher_VSFP.m
- OptoDyCE Software/Model of Cardiomyocyte with Optogenetic Sensor and Actuator/f_ChR2.m
- OptoDyCE Software/Model of Cardiomyocyte with Optogenetic Sensor and Actuator/simIntervals.m
- OptoDyCE Software/Model of Cardiomyocyte with Optogenetic Sensor and Actuator/ten_tusscher_MAIN.m
- OptoDyCE Software/Model of Cardiomyocyte with Optogenetic Sensor and Actuator/ten_tusscher_VSFP_ode.m
- OptoDyCE Software/Model of Cardiomyocyte with Optogenetic Sensor and Actuator/VSFP23M3.m
- OptoDyCE Software/Model of Cardiomyocyte with Optogenetic Sensor and Actuator/VSFP31M3.m
- OptoDyCE Software/NIS_Automation_Template.xml
- OptoDyCE Software/README.txt
