# Supplementary material for: OptoDyCE as an automated system for high-throughput all-optical dynamic cardiac electrophysiology
Source: Nat Commun. 2016 May 10;7:11542. doi: 10.1038/ncomms11542 (PMC4866323; doi:10.1038/ncomms11542)
Supplement: Supplementary Software — 1 — FlashLigHTS: automated software for transient analysis. (See Supplementary Figure 8: flashligHTS analysis software.) 2 — NIS_Automation_Template.xml: template for Nikon NIS software for high-throughput protocols 3 — Coupled Cardiomyocyte – Spark Cells Model: code for modeling the effect of "spark" cell density on measured APDs in CMs. (See Supplementary Figure 4: Effect of "spark" cell density on measured APD in CMs.) 4 — Model of Cardiomyocyte with Optogenetic Sensor and Actuator: code for modeling the effect of drug action on an optogenetic sensor versus optogenetic actuator (See Figure 2 Drug testing considerations and computational analysis of the use of optogenetic tools.) [file ncomms11542-s2.zip › OptoDyCE Software/Coupled Cardiomyocyte - Spark Cells Model/ChR2params.m]

function [parameters] = ChR2params(V,T)
parameters.rectification = true;


if(parameters.rectification == false)  %Allows you to disable voltage-dependence and lock parameters at their -80mV values.
    V = -80;
end

parameters.gamma = 0.1;
parameters.wloss = 1.3;
parameters.sigma_retinal = 12E-20; %m^2

parameters.e12dark = 0.011;  %ms^-1                               %Higher e12/e21 = higher (less negative) resting state, and vice versa
parameters.e21dark = 0.008;  %ms^-1
parameters.Gd1 = 0.075 + 0.043.*tanh((V+20)./-20);     %ms^-1                          %Steady to rest, faster at higher values
parameters.Gd2 = 0.05; %ms^-1                          %Steady to rest, trails more slowly at lower values
parameters.Gr = 0.0000434587*exp(-0.0211539274*V);      %ms^-1                         %Affects resting state (and recovery to C1 after stimulus)
parameters.gChR2 = 0.4;  %mS/cm^2                      %Scales current
parameters.tauChR2 = 1.3;  %ms                         %Increading moves dip rightward and slows recovery from steady state to resting
parameters.epsilon1 = 0.8535;                          %Larger value creates larger dip
parameters.epsilon2 = 0.14;                            %Smaller value crates higher steady state and longer time to steady state

parameters.E_ChR2 = 0;

%Q10 values for temperature dependence
Q10.Gd1         = 1.97;
Q10.Gd2         = 1.77;
Q10.epsilon1    = 1.46;
Q10.epsilon2    = 2.77;
Q10.Gr          = 2.56;
Q10.e12dark     = 1.1;
Q10.e21dark     = 1.95;

%Scale parameters with temperature using Q10
temperature = T - 273.15;   %convert from Kelvin to Celsius
parameters.Gd1      = parameters.Gd1*(Q10.Gd1^((temperature-22)/10));
parameters.Gd2      = parameters.Gd2*(Q10.Gd2^((temperature-22)/10));
parameters.e12dark  = parameters.e12dark*(Q10.e12dark^((temperature-22)/10));
parameters.e21dark  = parameters.e21dark*(Q10.e21dark^((temperature-22)/10));
parameters.Gr       = parameters.Gr*(Q10.Gr^((temperature-22)/10));
parameters.epsilon1 = parameters.epsilon1*(Q10.epsilon1^((temperature-22)/10));
parameters.epsilon2 = parameters.epsilon2*(Q10.epsilon2^((temperature-22)/10));

A = +10.6408;
B = -14.6408;
C = +42.7671;

%Rectification curve-fit parameters:
if (parameters.rectification == false)
%catch a mistake in a model (rectification should be disabled, and is not):
    parameters.A = false;
    parameters.B = false;
    parameters.C = false;
    parameters.noRectConductance = -((A+B*exp(80/C)))/80;
else
    parameters.A = A;
    parameters.B = B;
    parameters.C = C;
end
end
