# Supplementary material for: OptoDyCE as an automated system for high-throughput all-optical dynamic cardiac electrophysiology
Source: Nat Commun. 2016 May 10;7:11542. doi: 10.1038/ncomms11542 (PMC4866323; doi:10.1038/ncomms11542)
Supplement: Supplementary Software — 1 — FlashLigHTS: automated software for transient analysis. (See Supplementary Figure 8: flashligHTS analysis software.) 2 — NIS_Automation_Template.xml: template for Nikon NIS software for high-throughput protocols 3 — Coupled Cardiomyocyte – Spark Cells Model: code for modeling the effect of "spark" cell density on measured APDs in CMs. (See Supplementary Figure 4: Effect of "spark" cell density on measured APD in CMs.) 4 — Model of Cardiomyocyte with Optogenetic Sensor and Actuator: code for modeling the effect of drug action on an optogenetic sensor versus optogenetic actuator (See Figure 2 Drug testing considerations and computational analysis of the use of optogenetic tools.) [file ncomms11542-s2.zip › OptoDyCE Software/Coupled Cardiomyocyte - Spark Cells Model/Coupling_Driver.m]

function [ out ] = Coupling_Driver(stim,opt,arch,tend,numFibroblasts,G_Gap,gKvScaling)

intervals = simIntervals2(stim,opt,arch,tend);
simints = size(intervals,1);

[statevar_i,~,fibroblastsIndex] = Ventricular_Coupling_Handler.getInititalStates();
ventricularParams = Ventricular_ChR2;

%globalParams.G_gap = Ventricular_Coupling_Handler.G_gap;
globalParams.K_o = Ventricular_Coupling_Handler.K_o;
globalParams.Ca_o = Ventricular_Coupling_Handler.Ca_o;
globalParams.Na_o = Ventricular_Coupling_Handler.Na_o;
globalParams.R = Ventricular_Coupling_Handler.R;
globalParams.T = Ventricular_Coupling_Handler.T;
globalParams.F = Ventricular_Coupling_Handler.F;
globalParams.RTF = Ventricular_Coupling_Handler.RTF;
fibroblastParams = Ventricular_Fibroblast_ChR2;
    
options = odeset('AbsTol',1e-10,'RelTol',1e-10);  %Configure ode solver tolerances
ssbefore = 1;   %1 to allow to reach steady-state before simulation begins

globalParams.G_gap = G_Gap;

if (ssbefore)
    [post,posstatevars] = ode15s(@Ventricular_Coupling_Handler.getDerivatives,[0,2e6],statevar_i,options,0,0,0,opt.wavelength,Ventricular_Coupling_Handler.None,Ventricular_Coupling_Handler.None,Ventricular_Coupling_Handler.None,fibroblastsIndex,globalParams,ventricularParams,fibroblastParams,numFibroblasts,gKvScaling) ;
    statevar_i = posstatevars(end,:) ;
else
    statevar_i = statevar_i';
end

t = 0 ;
statevars = statevar_i ;
    
for i=1:simints  % size of intervals 
    [post,posstatevars] = ode15s(@Ventricular_Coupling_Handler.getDerivatives,intervals(i,1:2),statevar_i,options,intervals(i,3),intervals(i,4),intervals(i,5),opt.wavelength,stim.Mode,opt.Mode,arch.Mode,fibroblastsIndex,globalParams,ventricularParams,fibroblastParams,numFibroblasts,gKvScaling) ;
    t = [t;post(2:end)] ;
    statevars = [statevars;posstatevars(2:end,:)] ;
    statevar_i = posstatevars(end,:) ;
end

out = Ventricular_Coupling_Handler.calculateCurrents(statevars,t,fibroblastsIndex,globalParams,ventricularParams,fibroblastParams,numFibroblasts,gKvScaling);
end
