# Supplementary material for: OptoDyCE as an automated system for high-throughput all-optical dynamic cardiac electrophysiology
Source: Nat Commun. 2016 May 10;7:11542. doi: 10.1038/ncomms11542 (PMC4866323; doi:10.1038/ncomms11542)
Supplement: Supplementary Software — 1 — FlashLigHTS: automated software for transient analysis. (See Supplementary Figure 8: flashligHTS analysis software.) 2 — NIS_Automation_Template.xml: template for Nikon NIS software for high-throughput protocols 3 — Coupled Cardiomyocyte – Spark Cells Model: code for modeling the effect of "spark" cell density on measured APDs in CMs. (See Supplementary Figure 4: Effect of "spark" cell density on measured APD in CMs.) 4 — Model of Cardiomyocyte with Optogenetic Sensor and Actuator: code for modeling the effect of drug action on an optogenetic sensor versus optogenetic actuator (See Figure 2 Drug testing considerations and computational analysis of the use of optogenetic tools.) [file ncomms11542-s2.zip › OptoDyCE Software/Coupled Cardiomyocyte - Spark Cells Model/Coupling_MAIN.m]

%% Main file to run coupled CM-Fibroblast
% Author: John C. Williams
% PI: Emilia Entcheva, PhD
% Per Jia et al 2011 paper, coupled CM-HEK simulations were done with irradiance of 0.13 mW/mm2 and duration of 10 ms; median G_gap of 4 nS; interquartile range of 2 to 11 nS
% NOTE: TO CHANGE FIBROBLAST CONDUCTANCE, CHANGE Cm IN Ventricular_Fibroblast_ChR2.m
% Cardiomyocyte model from: ten Tusscher, K.H. & Panfilov, A.V. Alternans and spiral breakup in a human ventricular tissue model. Am J Physiol Heart Circ Physiol 291, H1088-1100, doi:10.1152/ajpheart.00109.2006 (2006).
% Fibroblast model from: MacCannell, K.A. et al. A Mathematical Model of Electrotonic Interactions between Ventricular Myocytes and Fibroblasts. Biophysical Journal 92, 4121-4132, doi:10.1529/biophysj.106.101410 (2007).
% ChR2 model from: Williams, J.C. et al. Computational optogenetics: empirically-derived voltage- and light-sensitive channelrhodopsin-2 model. PLoS Comput Biol 9, e1003220, doi:10.1371/journal.pcbi.1003220 (2013).
%   and: Williams,. J.C. & Entcheva E. Optogenetic versus Electrical Stimulation of Human Cardiomyocytes: Modeling Insights. Biophys J 108, 1934-1945, doi:10.1016,j.bpj.2015.03.032 (2015).

%% Simulation parameters
close all
clearvars
mFileFullPath = mfilename('fullpath');
tokenLocations = strfind(mFileFullPath,'\');
mFilePath = mFileFullPath(1:tokenLocations(end));
cd(mFilePath);

%Simulation end time
tend = 1000;

%Electrical stimuli
stim.interval = 999 ;      % interval bewteen stimuli, ms
stim.delay = 10;
stim.dur = 2;
stim.amp = 0;
stim.number = 0;

%Optical stimuli
opt.interval = 490; %ms
opt.delay = 10; %ms
opt.dur = 50; %ms
opt.irradiance = 1;  %mW/mm2
opt.wavelength = 470; %nm
opt.number = 1;

%Hyperpolarizing stimuli (rectangular, crude model of any hyperpolarizing ion channel, no voltage-dependence)
arch.interval = 400; %ms
arch.delay = 0; %ms
arch.dur = 500; %ms
arch.irradiance = 0;  %mW/mm2
arch.number = 0;


%% Fibroblast-cardiomyocyte stimulation and coupling parameters
stim.Mode = Ventricular_Coupling_Handler.None; % what is being electrically stimulated (None, Myocyte, Fibroblasts, Both)
opt.Mode = Ventricular_Coupling_Handler.Fibroblasts; % what is being optically stimulated (None, Myocyte, Fibroblasts, Both)
arch.Mode = Ventricular_Coupling_Handler.None;
numFibroblasts = 5; % number of fibroblasts to couple to single myocyte.  For no fibroblasts, set this to 0.  Remember to make opt.Mode or stim.Mode Myocyte!
gapConductance = 5 ;  %nS
gKvScaling = 1;  %Scaling of gKv, nS/nS.  This is in here because we were testing it earlier.

out = Coupling_Driver(stim,opt,arch,tend,numFibroblasts,gapConductance,gKvScaling);


%% Plotting to follow
figure(1);
hold on
plot(out.myocyte.t,out.myocyte.V,'m','linewidth',2)
%axis([0 600 min(out.V)-5 max(out.V)+5])
xlabel('Time (ms)')
ylabel('V (mV)')
grid on
ylim([-100 40])
xlim([0 400])
%title(['Irradiance: ',num2str(opt.irradiance),'mW/mm^2  Wavelength: ',num2str(opt.wavelength),'nm  Duration: ',num2str(opt.dur),'ms.   Begins at t=',num2str(opt.delay),'ms'])

figure(2)
hold on
plot(out.myocyte.t,out.myocyte.IKr,'b')
plot(out.myocyte.t,out.myocyte.IKs,'r')
plot(out.myocyte.t,out.myocyte.IK1,'c')
plot(out.myocyte.t,out.myocyte.Ito,'g')
plot(out.myocyte.t,out.myocyte.IpK,'m')
plot(out.myocyte.t,out.myocyte.INaK,'y')
plot(out.myocyte.t,out.myocyte.IpCa,'k')
legend('I_K_r','I_K_s','I_K_1','I_t_o','I_p_K','I_N_a_K','I_p_C_a')
%axis([0 60 -1.5 15])
xlabel('Time (ms)')
ylabel('Current(pA/pF)')
%title(['Irradiance: ',num2str(opt.irradiance),'mW/mm^2  Wavelength:',num2str(opt.wavelength),'nm  Duration: ',num2str(opt.dur),'ms.   Begins at t=',num2str(opt.delay),'ms'])

figure(3)
hold on
plot(out.myocyte.t,0.1*out.myocyte.INa,'b')
plot(out.myocyte.t,out.myocyte.ICaL,'g')
plot(out.myocyte.t,out.myocyte.INaCa,'m')
plot(out.myocyte.t, out.myocyte.IChR2,'k')
legend('I_N_a','I_C_a_L','I_N_a_C_a','I_C_h_R_2')
%axis([0 60 -45 5])
xlabel('Time (ms)')
ylabel('Current(pA/pF)')
%title(['Irradiance: ',num2str(opt.irradiance),'mW/mm^2  Wavelength:',num2str(opt.wavelength),'nm  Duration: ',num2str(opt.dur),'ms.   Begins at t=',num2str(opt.delay),'ms'])

figure(4)
plot(out.myocyte.t,out.myocyte.IChR2,'k')
legend('I_C_h_R_2')
%axis([0 60 min(out.IChR2)-0.07 max(out.IChR2)+0.07])
xlabel('Time (ms)')
ylabel('Current(pA/pF)')
%title(['Irradiance: ',num2str(opt.irradiance),'mW/mm^2  Wavelength:',num2str(opt.wavelength),'nm  Duration: ',num2str(opt.dur),'ms.   Begins at t=',num2str(opt.delay),'ms'])
grid on

figure(5);
plot(out.fibroblasts.t,out.fibroblasts.V,'k')
%axis([0 600 min(out.V)-5 max(out.V)+5])
xlabel('Time (ms)')
ylabel('V (mV)')
grid on
ylim([-100 40])
xlim([0 400])
%title(['Irradiance: ',num2str(opt.irradiance),'mW/mm^2  Wavelength: ',num2str(opt.wavelength),'nm  Duration: ',num2str(opt.dur),'ms.   Begins at t=',num2str(opt.delay),'ms'])

figure(6)
hold on
plot(out.fibroblasts.t,out.fibroblasts.I_Kv,'b')
plot(out.fibroblasts.t,out.fibroblasts.I_K1,'r')
plot(out.fibroblasts.t,out.fibroblasts.I_NaK,'c') 
plot(out.fibroblasts.t,out.fibroblasts.I_b_Na,'g')
plot(out.fibroblasts.t,out.fibroblasts.I_ChR2,'k')
legend('I_K_v','I_K_1','I_N_a_K','I_b_,_N_a','I_C_h_R_2')
xlabel('Time (ms)')
ylabel('Current (pA/pF)')
% title(['Irradiance: ',num2str(opt.irradiance),'mW/mm^2  Wavelength:',num2str(opt.wavelength),'nm  Duration: ',num2str(opt.dur),'ms.   Begins at t=',num2str(opt.delay),'ms'])

figure(7)
hold on
plot(out.fibroblasts.t,out.fibroblasts.I_gap)
%xlim([0 400])
xlabel('Time (ms)')
ylabel('Current (pA/pF)')
legend('I_g_a_p')

figure(8)
plot(out.fibroblasts.t,out.fibroblasts.I_ChR2,'k')
legend('I_C_h_R_2')
%axis([0 60 min(out.IChR2)-0.07 max(out.IChR2)+0.07])
xlabel('Time (ms)')
ylabel('Current(pA/pF)')
%title(['Irradiance: ',num2str(opt.irradiance),'mW/mm^2  Wavelength:',num2str(opt.wavelength),'nm  Duration: ',num2str(opt.dur),'ms.   Begins at t=',num2str(opt.delay),'ms'])
grid on
