# Supplementary material for: OptoDyCE as an automated system for high-throughput all-optical dynamic cardiac electrophysiology
Source: Nat Commun. 2016 May 10;7:11542. doi: 10.1038/ncomms11542 (PMC4866323; doi:10.1038/ncomms11542)
Supplement: Supplementary Software — 1 — FlashLigHTS: automated software for transient analysis. (See Supplementary Figure 8: flashligHTS analysis software.) 2 — NIS_Automation_Template.xml: template for Nikon NIS software for high-throughput protocols 3 — Coupled Cardiomyocyte – Spark Cells Model: code for modeling the effect of "spark" cell density on measured APDs in CMs. (See Supplementary Figure 4: Effect of "spark" cell density on measured APD in CMs.) 4 — Model of Cardiomyocyte with Optogenetic Sensor and Actuator: code for modeling the effect of drug action on an optogenetic sensor versus optogenetic actuator (See Figure 2 Drug testing considerations and computational analysis of the use of optogenetic tools.) [file ncomms11542-s2.zip › OptoDyCE Software/Coupled Cardiomyocyte - Spark Cells Model/simIntervals2.m]

%  Simulation intervals generator version 2.0
%  Author: John C. Williams
%    Cardiac Cell Engineering Laboratory, Stony Brook University
%    P.I. Emilia Entcheva, PhD
%  Accepts three parameters: 2D array of electrical stimulus (time and magnitude),
%    2D array or optical stimulus, and the simulation end time.
%  Returns a matrix of combined optical and electrical stimulus intervals.
function [intervals] = simIntervals2(stim,ChR2,arch,tend)
stimTimes = StimInts(stim.interval,stim.delay,stim.dur,stim.number,tend);
ChR2Times = StimInts(ChR2.interval,ChR2.delay,ChR2.dur,ChR2.number,tend);
archTimes = StimInts(arch.interval,arch.delay,arch.dur,arch.number,tend);
%Combine
intervalsVector = sort(unique([stimTimes(:);ChR2Times(:);archTimes(:)]),'ascend');
intervals = IntervalsMatrix(intervalsVector);
intervals(:,3) = -StimVector(intervals(:,1:2),stim.interval,stim.delay,stim.dur,stim.amp,stim.number,tend);
intervals(:,4) = StimVector(intervals(:,1:2),ChR2.interval,ChR2.delay,ChR2.dur,ChR2.irradiance,ChR2.number,tend);
intervals(:,5) = StimVector(intervals(:,1:2),arch.interval,arch.delay,arch.dur,arch.irradiance,arch.number,tend);


    function [stimInts] = StimInts(stiminterval,stimdelay,stimdur,stimNumber,tend)
        if(stimNumber < 1)
            stimInts = [0;tend];
        else
            stimPeriod = stiminterval + stimdur;
            timesVector = sort(unique([0;tend;(stimdelay:stimPeriod:tend)';(stimdelay+stimdur:stimPeriod:tend)']),'ascend');
            stimInts = IntervalsMatrix(timesVector);
        end
    end


    function [intervalsMatrix] = IntervalsMatrix(timesVector)
        intervalsMatrix(:,1) = timesVector(1:end-1);
        intervalsMatrix(:,2) = timesVector(2:end);
    end

    function [stimVector] = StimVector(intervalsMatrix,stiminterval,stimdelay,stimdur,stimamp,stimNumber,tend)
        stimPeriod = stiminterval + stimdur;
        startTimes = (stimdelay:stimPeriod:tend)';
        endTimes = ((stimdelay+stimdur):stimPeriod:tend)';
        if(numel(startTimes) > stimNumber)
            startTimes = startTimes(1:stimNumber);
            endTimes = endTimes(1:stimNumber);
        end
        startTimes = sort(unique([startTimes]),'ascend');
        endTimes = sort(unique([endTimes]),'ascend');
        
        %exit if empty matrix
        stimVector = zeros(size(intervalsMatrix,1),1);
        if(~isempty(startTimes) && ~isempty(endTimes))
            
            stimIndices = false(size(intervalsMatrix,1),1);
            for i=1:size(intervalsMatrix,1)
                afterStart = (intervalsMatrix(i,1) >= startTimes);
                beforeEnd = (intervalsMatrix(i,2) <= endTimes);
                stimIndices(i) =  sum(afterStart&beforeEnd);
            end
            
            stimVector(stimIndices) = stimamp;
        end
    end

end
