# Supplementary material for: OptoDyCE as an automated system for high-throughput all-optical dynamic cardiac electrophysiology
Source: Nat Commun. 2016 May 10;7:11542. doi: 10.1038/ncomms11542 (PMC4866323; doi:10.1038/ncomms11542)
Supplement: Supplementary Software — 1 — FlashLigHTS: automated software for transient analysis. (See Supplementary Figure 8: flashligHTS analysis software.) 2 — NIS_Automation_Template.xml: template for Nikon NIS software for high-throughput protocols 3 — Coupled Cardiomyocyte – Spark Cells Model: code for modeling the effect of "spark" cell density on measured APDs in CMs. (See Supplementary Figure 4: Effect of "spark" cell density on measured APD in CMs.) 4 — Model of Cardiomyocyte with Optogenetic Sensor and Actuator: code for modeling the effect of drug action on an optogenetic sensor versus optogenetic actuator (See Figure 2 Drug testing considerations and computational analysis of the use of optogenetic tools.) [file ncomms11542-s2.zip › OptoDyCE Software/Coupled Cardiomyocyte - Spark Cells Model/Ventricular_ChR2.m]

classdef Ventricular_ChR2
    
    properties(Constant)
        Cm=0.185; %nF
        Csc=1.0;
        Vc=0.016404;
        Vsr=0.001094;
        Vss=0.00005468;
        Bufc=0.2;
        Kbufc=0.001;
        Bufsr=10.;
        Kbufsr=0.3;
        Bufss=0.4;
        Kbufss=0.00025;
        Vmaxup=0.006375;
        Kup=0.00025;
        Vrel=0.102;
        k1_=0.15;
        k2_=0.045;
        k3=0.060;
        k4=0.005;
        EC=1.5;
        maxsr=2.5;
        minsr=1.;
        Vleak=0.00036;
        Vxfer=0.0038;
        Gkr=0.153;
        pKNa=0.03;
        Gks=0.392;
        GK1=5.405;
        Gto=0.294;
        GNa=14.838;
        GbNa=0.00029;
        KmK=1.0;
        KmNa=40.0;
        knak=2.724;
        GCaL=0.00003980;
        GbCa=0.000592;
        knaca=1000;
        KmNai=87.5;
        KmCa=1.38;
        ksat=0.1;
        n=0.35;
        GpCa=0.1238;
        KpCa=0.0005;
        GpK=0.0146;
    end
    
    %VENTRICULAR Summary of this class goes here
    %   Detailed explanation goes here
    methods (Static = true)
        
        function derivatives = getDerivatives(t,statevar,I_stim,ChR2Irradiance,ArchIrradiance,wavelength,V_fb,globalParams,ventricularParams,numFibroblasts)
            globalParams.R = globalParams.R*1000;
            G_gap = globalParams.G_gap/(ventricularParams.Cm*1000);  %nS/pF
            
            %Remember to add path
            statevarcell = num2cell(statevar) ;
            
            [V,Cai,CaSR,CaSS,Nai,Ki,m,h,j,xr1,xr2,xs,r,s,d,f,f2,fCaSS,...
                rr,C1,C2,O1,O2,p]= ...
                deal(statevarcell{:}) ;
            ChR2parameters = ChR2params(V,globalParams.T);
            
            %% Reversal Potentials
            Ek=globalParams.RTF*(log((globalParams.K_o/Ki)));
            Ena=globalParams.RTF*(log((globalParams.Na_o/Nai)));
            Eks=globalParams.RTF*(log((globalParams.K_o+ventricularParams.pKNa*globalParams.Na_o)/(Ki+ventricularParams.pKNa*Nai)));
            Eca=0.5*globalParams.RTF*(log((globalParams.Ca_o/Cai)));
            
            %% Na+ Current
            INa=ventricularParams.GNa*m*m*m*h*j*(V-Ena);
            
            %% Ca2+ L-type Current
            ICaL=ventricularParams.GCaL*d*f*f2*fCaSS*4*(V-15)*(globalParams.F*globalParams.F/(globalParams.R*globalParams.T))*(0.25*exp(2*(V-15)*globalParams.F/(globalParams.R*globalParams.T))*CaSS-globalParams.Ca_o)/(exp(2*(V-15)*globalParams.F/(globalParams.R*globalParams.T))-1);
            
            %% Transient Outward Current
            Ito=ventricularParams.Gto*r*s*(V-Ek);
            
            %% Rapid Delayed Rectifier Current
            IKr=ventricularParams.Gkr*sqrt(globalParams.K_o/5.4)*xr1*xr2*(V-Ek);
            
            %% Slowed Delayed Rectifier Current
            IKs=ventricularParams.Gks*xs*xs*(V-Eks);
            
            %% Inward Rectifier Current
            a_k1=0.1/(1+exp(0.06*(V-Ek-200)));
            b_k1=(3*exp(0.0002*(V-Ek+100))+exp(0.1*(V-Ek-10)))/(1+exp(-0.5*(V-Ek)));
            xK1_inf=a_k1/(a_k1+b_k1);
            IK1=ventricularParams.GK1*xK1_inf*(V-Ek);
            
            %% Na+/Ca2+ Exchanger Current
            INaCa=ventricularParams.knaca*(1/(ventricularParams.KmNai*ventricularParams.KmNai*ventricularParams.KmNai+globalParams.Na_o*globalParams.Na_o*globalParams.Na_o))*(1/(ventricularParams.KmCa+globalParams.Ca_o))*(1/(1+ventricularParams.ksat*exp((ventricularParams.n-1)*V*globalParams.F/(globalParams.R*globalParams.T))))*(exp(ventricularParams.n*V*globalParams.F/(globalParams.R*globalParams.T))*Nai*Nai*Nai*globalParams.Ca_o-exp((ventricularParams.n-1)*V*globalParams.F/(globalParams.R*globalParams.T))*globalParams.Na_o*globalParams.Na_o*globalParams.Na_o*Cai*2.5);
            
            %% Na+/K+ Pump Current
            rec_iNaK=(1/(1+0.1245*exp(-0.1*V*globalParams.F/(globalParams.R*globalParams.T))+0.0353*exp(-V*globalParams.F/(globalParams.R*globalParams.T))));
            INaK=ventricularParams.knak*(globalParams.K_o/(globalParams.K_o+ventricularParams.KmK))*(Nai/(Nai+ventricularParams.KmNa))*rec_iNaK;
            
            rec_ipK=1/(1+exp((25-V)/5.98));
            IpCa=ventricularParams.GpCa*Cai/(ventricularParams.KpCa+Cai);
            IpK=ventricularParams.GpK*rec_ipK*(V-Ek);
            
            %% Background Currents
            IbNa=ventricularParams.GbNa*(V-Ena);
            IbCa=ventricularParams.GbCa*(V-Eca);
            
            %% ChR2 Current
            G_ChR2 = ChR2parameters.gChR2/ventricularParams.Csc;   % (mS/cm2) / (uF/cm2) = mS/uF
            % The nonlinear I/V characteristic of Channelrhodopsin-2 was fitted in
            % part via direct scaling of the resulting current, i.e. by scaling the
            % ChR2 conducting state (O1/O2) conductances.
            IChR2 = G_ChR2.*((ChR2parameters.A+ChR2parameters.B*exp(-V/ChR2parameters.C))).*(O1 + ChR2parameters.gamma.*O2); %Current magnitude depends on fraction of ChR2 in states O1 and O2
            
            % ChR2 state variable rates of change
            ChR2 = f_ChR2(O1,O2,C1,C2,p,ChR2Irradiance,wavelength,V,globalParams.T);
            dC1 = ChR2.dC1;
            dC2 = ChR2.dC2;
            dO1 = ChR2.dO1;
            dO2 = ChR2.dO2;
            dp = ChR2.dp;
            
            %             if numel(G_gap) == 1
            %                 I_gap = G_gap*(V-V_fb)*numel(G_gap);
            %             else
            %                 individualI_gap = zeros(numel(V),numel(G_gap));
            %                 for i = 1:numel(G_gap)
            %                     individualI_gap(1:numel(V),i) = G_gap(i).*(V-V_fb);
            %                 end
            %                 I_gap = sum(individualI_gap);
            %             end
            I_gap = G_gap*(V-V_fb)*numFibroblasts;
            
            %%Arch
            I_Arch = ArchIrradiance;
            
            %% Total Ion Current
            Iion = IKr+IKs+IK1+Ito+INa+IbNa+ICaL+IbCa+INaK+INaCa+IpCa+IpK+IChR2+I_Arch;
            
            dV=-(Iion+I_stim+I_gap);
            
            %% CALCIUM DYNAMICS
            kCaSR=ventricularParams.maxsr-((ventricularParams.maxsr-ventricularParams.minsr)/(1+(ventricularParams.EC/CaSR)*(ventricularParams.EC/CaSR)));
            k1=ventricularParams.k1_/kCaSR;
            k2=ventricularParams.k2_*kCaSR;
            drr=ventricularParams.k4*(1-rr)-k2*CaSS*rr;
            OO=k1*CaSS*CaSS*rr/(ventricularParams.k3+k1*CaSS*CaSS);
            
            Irel=ventricularParams.Vrel*OO*(CaSR-CaSS);
            Ileak=ventricularParams.Vleak*(CaSR-Cai);
            Iup=ventricularParams.Vmaxup/(1+((ventricularParams.Kup*ventricularParams.Kup)/(Cai*Cai)));
            Ixfer=ventricularParams.Vxfer*(CaSS-Cai);
            
            CaCSQN=ventricularParams.Bufsr*CaSR/(CaSR+ventricularParams.Kbufsr);
            dCaSR=(Iup-Irel-Ileak);
            bjsr=ventricularParams.Bufsr-CaCSQN-dCaSR-CaSR+ventricularParams.Kbufsr;
            cjsr=ventricularParams.Kbufsr*(CaCSQN+dCaSR+CaSR);
            new_CaSR=(sqrt(bjsr*bjsr+4*cjsr)-bjsr)/2;
            dCaSR = new_CaSR - CaSR;
            
            CaSSBuf=ventricularParams.Bufss*CaSS/(CaSS+ventricularParams.Kbufss);
            d_CaSS=(-Ixfer*(ventricularParams.Vc/ventricularParams.Vss)+Irel*(ventricularParams.Vsr/ventricularParams.Vss)+(-ICaL/(2*ventricularParams.Vss*globalParams.F)*ventricularParams.Cm));
            bcss=ventricularParams.Bufss-CaSSBuf-d_CaSS-CaSS+ventricularParams.Kbufss;
            ccss=ventricularParams.Kbufss*(CaSSBuf+d_CaSS+CaSS);
            new_CaSS=(sqrt(bcss*bcss+4*ccss)-bcss)/2;
            dCaSS = new_CaSS - CaSS;
            
            CaBuf=ventricularParams.Bufc*Cai/(Cai+ventricularParams.Kbufc);
            d_Cai=((-(IbCa+IpCa-2*INaCa)/(2*ventricularParams.Vc*globalParams.F)*ventricularParams.Cm)-(Iup-Ileak)*(ventricularParams.Vsr/ventricularParams.Vc)+Ixfer);
            bc=ventricularParams.Bufc-CaBuf-d_Cai-Cai+ventricularParams.Kbufc;
            cc=ventricularParams.Kbufc*(CaBuf+d_Cai+Cai);
            new_Cai=(sqrt(bc*bc+4*cc)-bc)/2;
            dCai = new_Cai - Cai;
            
            %% CONCENTRATION UPDATE
            dNai=-(INa+IbNa+3*INaK+3*INaCa)/(ventricularParams.Vc*globalParams.F)*ventricularParams.Cm;
            
            dKi=-(I_stim+IK1+Ito+IKr+IKs-2*INaK+IpK)/(ventricularParams.Vc*globalParams.F)*ventricularParams.Cm;
            
            %% Na+ CURRENT
            a_m=1/(1+exp((-60-V)/5));
            b_m=0.1/(1+exp((V+35)/5))+0.10/(1+exp((V-50)/200));
            tau_m=a_m*b_m;
            m_inf=1/((1+exp((-56.86-V)/9.03))*(1+exp((-56.86-V)/9.03)));
            
            dm=(m_inf-m)/tau_m;
            
            if (V>=-40)
                a_h1=0;
                b_h1=(0.77/(0.13*(1+exp(-(V+10.66)/11.1))));
                tau_h= 1.0/(a_h1+b_h1);
            else
                a_h2=(0.057*exp(-(V+80)/6.8));
                b_h2=(2.7*exp(0.079*V)+(3.1e5)*exp(0.3485*V));
                tau_h=1.0/(a_h2+b_h2);
            end
            h_inf=1/((1+exp((V+71.55)/7.43))*(1+exp((V+71.55)/7.43)));
            if(V>=-40)
                a_j1=0;
                b_j1=(0.6*exp((0.057)*V)/(1+exp(-0.1*(V+32))));
                tau_j= 1.0/(a_j1+b_j1);
            else
                a_j2=(((-2.5428e4)*exp(0.2444*V)-(6.948e-6)*exp(-0.04391*V))*(V+37.78)/(1+exp(0.311*(V+79.23))));
                b_j2=(0.02424*exp(-0.01052*V)/(1+exp(-0.1378*(V+40.14))));
                tau_j= 1.0/(a_j2+b_j2);
            end
            j_inf=h_inf;
            dh=(h_inf-h)/tau_h;
            dj=(j_inf-j)/tau_j;
            
            %% L-TYPE Ca2+ CURRENT
            d_inf=1/(1+exp((-8-V)/7.5));
            a_d=1.4/(1+exp((-35-V)/13))+0.25;
            b_d=1.4/(1+exp((V+5)/5));
            c_d=1/(1+exp((50-V)/20));
            tau_d=a_d*b_d+c_d;
            
            f_inf=1/(1+exp((V+20)/7));
            a_f=1102.5*exp(-(V+27)*(V+27)/225);
            b_f=200/(1+exp((13-V)/10));
            c_f=(180/(1+exp((V+30)/10)))+20;
            tau_f=a_f+b_f+c_f;
            
            f2_inf=0.67/(1+exp((V+35)/7))+0.33;
            a_f2=600*exp(-(V+25)*(V+25)/170);
            b_f2=31/(1+exp((25-V)/10));
            c_f2=16/(1+exp((V+30)/10));
            tau_f2=a_f2+b_f2+c_f2;
            
            fCaSS_inf=0.6/(1+(CaSS/0.05)*(CaSS/0.05))+0.4;
            tau_fCaSS=80/(1+(CaSS/0.05)*(CaSS/0.05))+2;
            
            dd=(d_inf-d)/tau_d;
            df=(f_inf-f)/tau_f;
            df2=(f2_inf-f2)/tau_f2;
            dfCaSS=(fCaSS_inf-fCaSS)/tau_fCaSS;
            
            %% TRANSIENT OUTWARD CURRENT
            r_inf=1/(1+exp((20-V)/6));
            s_inf=1/(1+exp((V+20)/5));
            tau_r=9.5*exp(-(V+40)*(V+40)/1800)+0.8;
            tau_s=85*exp(-(V+45)*(V+45)/320)+5/(1+exp((V-20)/5))+3;
            
            dr=(r_inf-r)/tau_r;
            ds=(s_inf-s)/tau_s;
            
            %% SLOW DELAYED RECTIFIER CURRENT
            xs_inf=1/(1+exp((-5-V)/14));
            a_xs=(1400/(sqrt(1+exp((5-V)/6))));
            b_xs=(1/(1+exp((V-35)/15)));
            tau_xs=a_xs*b_xs+80;
            
            dxs=(xs_inf-xs)/tau_xs;
            
            %% RAPID DELAYED RECTIFIER CURRENT
            xr1_inf=1/(1+exp((-26-V)/7));
            a_xr1=450/(1+exp((-45-V)/10));
            b_xr1=6/(1+exp((V-(-30))/11.5));
            tau_xr1=a_xr1*b_xr1;
            xr2_inf=1/(1+exp((V-(-88))/24));
            a_xr2=3/(1+exp((-60-V)/20));
            b_xr2=1.12/(1+exp((V-60)/20));
            tau_xr2=a_xr2*b_xr2;
            
            dxr1=(xr1_inf-xr1)/tau_xr1;
            dxr2=(xr2_inf-xr2)/tau_xr2;
            
            
            derivatives = [dV;dCai;dCaSR;dCaSS;dNai;dKi;dm;dh;dj;dxr1;...
                dxr2;dxs;dr;ds;dd;df;df2;dfCaSS;drr;dC1;dC2;dO1;dO2;dp] ;
        end
        
        
        function initialStates = getInititalStates()
            initial_V=-85.8;
            initial_Cai=0.00007;
            initial_CaSR=1.3;
            initial_CaSS=0.00007;
            initial_Nai=7.67;
            initial_Ki=138.3;
            initial_m=0.;
            initial_h=0.75;
            initial_j=0.75;
            initial_xr1=0.;
            initial_xr2=1.;
            initial_xs=0.;
            initial_r=0.;
            initial_s=1.;
            initial_d=0.;
            initial_f=1.;
            initial_f2=1.;
            initial_fCaSS=1.;
            initial_rr=1.;
            initial_C1 = 1;
            initial_C2 = 0;
            initial_O1 = 0;
            initial_O2 = 0;
            initial_p = 0;
            
            initialStates = [initial_V; initial_Cai; initial_CaSR; ...
                initial_CaSS; initial_Nai; initial_Ki; initial_m; ...
                initial_h; initial_j; initial_xr1; initial_xr2; ...
                initial_xs; initial_r; initial_s; initial_d; ...
                initial_f; initial_f2; initial_fCaSS; initial_rr; ...
                initial_C1; initial_C2; initial_O1; initial_O2; initial_p];
        end
        
        
        
        function out = calculateCurrents(stateVector,t,V_fb,globalParams,ventricularParams,numFibroblasts)
            globalParams.R = globalParams.R*1000;
            G_gap = globalParams.G_gap/(ventricularParams.Cm*1000);  %nS/pF
            
            %Remember to add path
            statevarcell = num2cell(stateVector,1) ;
            
            [V,Cai,CaSR,CaSS,Nai,Ki,m,h,j,xr1,xr2,xs,r,s,d,f,f2,fCaSS,...
                rr,C1,C2,O1,O2,p]= deal(statevarcell{:}) ;
            
            %% Reversal Potentials
            Ek=globalParams.RTF*(log((globalParams.K_o./Ki)));
            Ena=globalParams.RTF*(log((globalParams.Na_o./Nai)));
            Eks=globalParams.RTF*(log((globalParams.K_o+ventricularParams.pKNa*globalParams.Na_o)./(Ki+ventricularParams.pKNa*Nai)));
            Eca=0.5*globalParams.RTF*(log((globalParams.Ca_o./Cai)));
            
            %% Na+ Current
            INa=ventricularParams.GNa*m.*m.*m.*h.*j.*(V-Ena);
            
            %% Ca2+ L-type Current
            ICaL=ventricularParams.GCaL*d.*f.*f2.*fCaSS.*4.*(V-15).*(globalParams.F*globalParams.F/(globalParams.R*globalParams.T)).*(0.25*exp(2*(V-15).*globalParams.F/(globalParams.R*globalParams.T)).*CaSS-globalParams.Ca_o)./(exp(2*(V-15).*globalParams.F/(globalParams.R*globalParams.T))-1);
            
            %% Transient Outward Current
            Ito=ventricularParams.Gto*r.*s.*(V-Ek);
            
            %% Rapid Delayed Rectifier Current
            IKr=ventricularParams.Gkr*sqrt(globalParams.K_o./5.4)*xr1.*xr2.*(V-Ek);
            
            %% Slowed Delayed Rectifier Current
            IKs=ventricularParams.Gks*xs.*xs.*(V-Eks);
            
            %% Inward Rectifier Current
            a_k1=0.1./(1+exp(0.06*(V-Ek-200)));
            b_k1=(3*exp(0.0002*(V-Ek+100))+exp(0.1*(V-Ek-10)))./(1+exp(-0.5*(V-Ek)));
            xK1_inf=a_k1./(a_k1+b_k1);
            IK1=ventricularParams.GK1*xK1_inf.*(V-Ek);
            
            %% Na+/Ca2+ Exchanger Current
            INaCa=ventricularParams.knaca.*(1./(ventricularParams.KmNai.*ventricularParams.KmNai.*ventricularParams.KmNai+globalParams.Na_o*globalParams.Na_o*globalParams.Na_o)).*(1./(ventricularParams.KmCa+globalParams.Ca_o)).*(1./(1+ventricularParams.ksat*exp((ventricularParams.n-1)*V*globalParams.F/(globalParams.R*globalParams.T)))).*(exp(ventricularParams.n*V*globalParams.F/(globalParams.R*globalParams.T)).*Nai.*Nai.*Nai.*globalParams.Ca_o-exp((ventricularParams.n-1)*V*globalParams.F/(globalParams.R*globalParams.T))*globalParams.Na_o.*globalParams.Na_o.*globalParams.Na_o.*Cai.*2.5);
            
            %% Na+/K+ Pump Current
            rec_iNaK=(1./(1+0.1245*exp(-0.1*V*globalParams.F/(globalParams.R*globalParams.T))+0.0353*exp(-V*globalParams.F/(globalParams.R*globalParams.T))));
            INaK=ventricularParams.knak*(globalParams.K_o./(globalParams.K_o+ventricularParams.KmK)).*(Nai./(Nai+ventricularParams.KmNa)).*rec_iNaK;
            
            rec_ipK=1./(1+exp((25-V)/5.98));
            IpCa=ventricularParams.GpCa*Cai./(ventricularParams.KpCa+Cai);
            IpK=ventricularParams.GpK*rec_ipK.*(V-Ek);
            
            %% Background Currents
            IbNa=ventricularParams.GbNa.*(V-Ena);
            IbCa=ventricularParams.GbCa.*(V-Eca);
            
            %% ChR2 Current
            ChR2parameters = ChR2params(V,globalParams.T);
            G_ChR2 = ChR2parameters.gChR2./ventricularParams.Csc;   % (mS/cm2) / (uF/cm2) = mS/uF
            % The nonlinear I/V characteristic of Channelrhodopsin-2 was fitted in
            % part via direct scaling of the resulting current, i.e. by scaling the
            % ChR2 conducting state (O1/O2) conductances.
            IChR2 = G_ChR2.*((ChR2parameters.A+ChR2parameters.B.*exp(-V/ChR2parameters.C))).*(O1 + ChR2parameters.gamma.*O2); %Current magnitude depends on fraction of ChR2 in states O1 and O2
            
            I_gap = G_gap.*(V-V_fb).*numFibroblasts;
            
            %% Total Ion Current
            Iion = IKr+IKs+IK1+Ito+INa+IbNa+ICaL+IbCa+INaK+INaCa+IpCa+IpK+IChR2;
            
            out.t = t;
            out.V = V;
            out.INa=INa;
            out.ICaL=ICaL;
            out.Ito=Ito;
            out.IKr=IKr;
            out.IKs=IKs;
            out.IK1=IK1;
            out.INaCa=INaCa;
            out.INaK=INaK;
            out.IpCa=IpCa;
            out.IpK=IpK;
            out.IbNa=IbNa;
            out.IbCa=IbCa;
            out.IChR2 = IChR2;
            out.Iion = Iion;
            out.I_gap = I_gap;
            out.Cai = Cai;
        end
    end
    
end
