# Supplementary material for: OptoDyCE as an automated system for high-throughput all-optical dynamic cardiac electrophysiology
Source: Nat Commun. 2016 May 10;7:11542. doi: 10.1038/ncomms11542 (PMC4866323; doi:10.1038/ncomms11542)
Supplement: Supplementary Software — 1 — FlashLigHTS: automated software for transient analysis. (See Supplementary Figure 8: flashligHTS analysis software.) 2 — NIS_Automation_Template.xml: template for Nikon NIS software for high-throughput protocols 3 — Coupled Cardiomyocyte – Spark Cells Model: code for modeling the effect of "spark" cell density on measured APDs in CMs. (See Supplementary Figure 4: Effect of "spark" cell density on measured APD in CMs.) 4 — Model of Cardiomyocyte with Optogenetic Sensor and Actuator: code for modeling the effect of drug action on an optogenetic sensor versus optogenetic actuator (See Figure 2 Drug testing considerations and computational analysis of the use of optogenetic tools.) [file ncomms11542-s2.zip › OptoDyCE Software/Coupled Cardiomyocyte - Spark Cells Model/Ventricular_Coupling_Handler.m]

classdef Ventricular_Coupling_Handler
    %CELL_COUPLING_HANDLER Summary of this class goes here
    %   Detailed explanation goes here
    
    properties(Constant)
        K_o     = 5.4;   %mM
        Ca_o    = 2.0;   %mM
        Na_o    = 140.0; %mM
        R       = 8.314462175;    %J/(mol*K)
        T       = 310.0;   %K, = 33 C
        F       = 96485.339924;  %C/mol
        RTF     = 1000*(Ventricular_Coupling_Handler.R*Ventricular_Coupling_Handler.T)/Ventricular_Coupling_Handler.F;  %Convert from V to mV
        
    end
    
    enumeration
        None, Myocyte, Fibroblasts, Both
    end
    
    methods (Static = true)
        
        function [statevar_i,myoIndex,fibroblastsIndex] = getInititalStates()
            statevar_i_myo = Ventricular_ChR2.getInititalStates();
            statevar_i_fb = Ventricular_Fibroblast_ChR2.getInititalStates();
            myoIndex = 1;
            fibroblastsIndex = numel(statevar_i_myo)+1;
            statevar_i = [statevar_i_myo;statevar_i_fb];
        end
        
        function [derivatives] = getDerivatives(t,statevar_i,I_stim,ChR2Irradiance,ArchIrradiance,wavelength,stimMode,ChR2Mode,ArchMode,fibroblastsIndex,globalParams,ventricularParams,fibroblastParams,numFibroblasts,gKvScaling)
            switch(stimMode)
                case Ventricular_Coupling_Handler.Myocyte
                    myocyte.I_stim = I_stim;
                    Fibroblasts.I_stim = 0;
                case Ventricular_Coupling_Handler.Fibroblasts
                    myocyte.I_stim = 0;
                    Fibroblasts.I_stim = I_stim;
                case Ventricular_Coupling_Handler.Both
                    myocyte.I_stim = I_stim;
                    Fibroblasts.I_stim = I_stim;
                otherwise
                    myocyte.I_stim = 0;
                    Fibroblasts.I_stim = 0;
            end
            switch(ChR2Mode)
                case Ventricular_Coupling_Handler.Myocyte
                    myocyte.ChR2Irradiance = ChR2Irradiance;
                    Fibroblasts.ChR2Irradiance = 0;
                case Ventricular_Coupling_Handler.Fibroblasts
                    myocyte.ChR2Irradiance = 0;
                    Fibroblasts.ChR2Irradiance = ChR2Irradiance;
                case Ventricular_Coupling_Handler.Both
                    myocyte.ChR2Irradiance = ChR2Irradiance;
                    Fibroblasts.ChR2Irradiance = ChR2Irradiance;
                otherwise
                    myocyte.ChR2Irradiance = 0;
                    Fibroblasts.ChR2Irradiance = 0;
            end
            switch(ArchMode)
                case Ventricular_Coupling_Handler.Myocyte
                    myocyte.ArchIrradiance = ArchIrradiance;
                    Fibroblasts.ArchIrradiance = 0;
                case Ventricular_Coupling_Handler.Fibroblasts
                    myocyte.ArchIrradiance = 0;
                    Fibroblasts.ArchIrradiance = ArchIrradiance;
                case Ventricular_Coupling_Handler.Both
                    myocyte.ArchIrradiance = ArchIrradiance;
                    Fibroblasts.ArchIrradiance = ArchIrradiance;
                otherwise
                    myocyte.ArchIrradiance = 0;
                    Fibroblasts.ArchIrradiance = 0;
            end
            
            derivatives_myo = Ventricular_ChR2.getDerivatives(t,statevar_i(1:fibroblastsIndex-1),myocyte.I_stim,myocyte.ChR2Irradiance,myocyte.ArchIrradiance,wavelength,statevar_i(fibroblastsIndex),globalParams,ventricularParams,numFibroblasts);
            derivatives_fb = Ventricular_Fibroblast_ChR2.getDerivatives(t,statevar_i(fibroblastsIndex:end),Fibroblasts.I_stim,Fibroblasts.ChR2Irradiance,Fibroblasts.ArchIrradiance,wavelength,statevar_i(1),globalParams,fibroblastParams,gKvScaling);
            derivatives = [derivatives_myo;derivatives_fb];
        end
        
        function [out] = calculateCurrents(stateVector,t,fibroblastsIndex,globalParams,ventricularParams,fibroblastParams,numFibroblasts,gKvScaling)
            out.myocyte = Ventricular_ChR2.calculateCurrents(stateVector(:,1:fibroblastsIndex-1),t,stateVector(:,fibroblastsIndex),globalParams,ventricularParams,numFibroblasts);
            out.fibroblasts = Ventricular_Fibroblast_ChR2.calculateCurrents(stateVector(:,fibroblastsIndex:end),t,stateVector(:,1),globalParams,fibroblastParams,gKvScaling);
        end
        
    end
end
