# Supplementary material for: OptoDyCE as an automated system for high-throughput all-optical dynamic cardiac electrophysiology
Source: Nat Commun. 2016 May 10;7:11542. doi: 10.1038/ncomms11542 (PMC4866323; doi:10.1038/ncomms11542)
Supplement: Supplementary Software — 1 — FlashLigHTS: automated software for transient analysis. (See Supplementary Figure 8: flashligHTS analysis software.) 2 — NIS_Automation_Template.xml: template for Nikon NIS software for high-throughput protocols 3 — Coupled Cardiomyocyte – Spark Cells Model: code for modeling the effect of "spark" cell density on measured APDs in CMs. (See Supplementary Figure 4: Effect of "spark" cell density on measured APD in CMs.) 4 — Model of Cardiomyocyte with Optogenetic Sensor and Actuator: code for modeling the effect of drug action on an optogenetic sensor versus optogenetic actuator (See Figure 2 Drug testing considerations and computational analysis of the use of optogenetic tools.) [file ncomms11542-s2.zip › OptoDyCE Software/Coupled Cardiomyocyte - Spark Cells Model/Ventricular_Fibroblast_ChR2.m]

classdef Ventricular_Fibroblast_ChR2
    %VENTRICULAR_FIBROBLAST_CHR2 Summary of this class goes here
    %   Detailed explanation goes here
    
    properties(Constant)
        Cm   = 30.8;      %pF
        Vol_i  = 0.00137;  %nL
        Vol_o = 0.0008; %nL
        g_K1   = 0.4822; %nS/pF
        V_rev  = -150.0; %mV
        B      = -200.0; %mV
        k_mK   = 1.0;    %mM
        k_mNa  = 11.0;   %mM
        g_b_Na = 0.0095; %nS/pF
        g_Kv        = 0.25;   %nS/pF
        I_NaK_max   = 1.4;  %pA/pF
    end
    
    
    methods (Static = true)
        
        function derivatives = getDerivatives(t,statevar,I_stim,ChR2Irradiance,ArchIrradiance,wavelength,V_myo,globalParams,fibroblastParams,gKvScaling)

            
            G_gap = globalParams.G_gap/fibroblastParams.Cm;  %nS/pF
            
            %Remember to add path
            statevarcell = num2cell(statevar) ;
            
            [V,K_i,Na_i,r_Kv,s_Kv,C1,C2,O1,O2,p]= ...
                deal(statevarcell{:}) ;
            
            ChR2parameters = ChR2params(V,globalParams.T);  %Load ChR2 parameters
            %% Reversal Potentials
            E_Na = globalParams.RTF*log(globalParams.Na_o/Na_i);
            E_K = globalParams.RTF*log(globalParams.K_o/K_i);
            
            %% I_Kv
            I_Kv = fibroblastParams.g_Kv*r_Kv*s_Kv*(V-E_K)*gKvScaling;
            
            r_Kv_inf_exp = exp(-(V+20)/11);
            r_Kv_inf = 1/(1+r_Kv_inf_exp);
            s_Kv_inf_exp = exp((V+23)/7);
            s_Kv_inf = 1/(1+s_Kv_inf_exp);
            
            %Calculate state time constants
            tau_r_Kv_exp = exp(-((V+20)/25.9)*((V+20)/25.9));
            tau_r_Kv = 20.3 + 138*tau_r_Kv_exp;
            tau_s_Kv_exp = exp(-((V+23)/22.7)*((V+23/22.7)));
            tau_s_Kv = 1574 + 5268*tau_s_Kv_exp;
            
            %Calculate state rates of change
            dr_Kv = (r_Kv_inf - r_Kv)/tau_r_Kv;
            ds_Kv = (s_Kv_inf - s_Kv)/tau_s_Kv;
            
            %% I_K1
            
            V_EK = V - E_K;
            alpha_K1_exp = exp(0.06*(V_EK - 200.0));
            alpha_K1 = 0.1/(1 + alpha_K1_exp);
            beta_K1_exp1 = exp(0.0002*(V_EK + 100.0));
            beta_K1_exp2 = exp(0.1*(V_EK - 10.0));
            beta_K1_exp3 = exp(-0.5*(V_EK));
            beta_K1 = (3*beta_K1_exp1 + beta_K1_exp2)/(1 + beta_K1_exp3);
            
            I_K1 = fibroblastParams.g_K1*(alpha_K1/(alpha_K1 + beta_K1))*(V_EK);
            
            %% I_NaK
            
            I_NaK_term1 = globalParams.K_o/(globalParams.K_o + fibroblastParams.k_mK);
            I_NaK_term2 = Na_i^1.5/(Na_i^1.5 + fibroblastParams.k_mNa^1.5); %^(1.5)
            I_NaK_term3 = (V - fibroblastParams.V_rev)/(V - fibroblastParams.B);
            I_NaK       = fibroblastParams.I_NaK_max*I_NaK_term1*I_NaK_term2*I_NaK_term3;
            
            %% I_b_Na
            
            I_b_Na = fibroblastParams.g_b_Na*(V - E_Na);
            
            %% Ion concentration rates of change
            
            dK_i  =  -fibroblastParams.Cm * (I_K1 + I_Kv - 2.*I_NaK)/(fibroblastParams.Vol_i * globalParams.F * 1000); % added term -2*I_naK
            dNa_i =  -fibroblastParams.Cm * (I_b_Na + 3*I_NaK)/(fibroblastParams.Vol_i * globalParams.F * 1000); % %Convert to mM
            
            
            %% ChR2 current
            G_ChR2 = ChR2parameters.gChR2;          % mS/cm^2 * 1 cm^2/uF = mS/uF = nS/pF
            % The nonlinear I/V characteristic of Channelrhodopsin-2 was fitted in
            % part via direct scaling of the resulting current, i.e. by scaling the
            % ChR2 conducting state (O1/O2) conductances.
            I_ChR2 = G_ChR2*((ChR2parameters.A+ChR2parameters.B*exp(-V/ChR2parameters.C)))*(O1 + ChR2parameters.gamma*O2); %Current magnitude depends on fraction of ChR2 in states O1 and O2
            
            % ChR2 state variable rates of change
            ChR2 = f_ChR2(O1,O2,C1,C2,p,ChR2Irradiance,wavelength,V,globalParams.T);
            dC1 = ChR2.dC1;
            dC2 = ChR2.dC2;
            dO1 = ChR2.dO1;
            dO2 = ChR2.dO2;
            dp = ChR2.dp;
            
            %% Igap
            I_gap = G_gap*(V-V_myo);
%             if numel(G_gap) == 1
%                 I_gap = G_gap*(V-V_myo)*numel(G_gap);
%             else
%                 individualI_gap = zeros(numel(V),numel(G_gap));
%                 for i = 1:numel(G_gap)
%                     individualI_gap(1:numel(V),i) = G_gap(i).*(V-V_myo);
%                 end
%                 I_gap = sum(individualI_gap);
%             end
%             

            %%Arch
            I_Arch = ArchIrradiance;
            
            %% Calculate Total Membrane Current and Membrane Potential (pA/pF) w/ ChR2:
            
            I_Fb = I_Kv + I_K1 + I_NaK + I_b_Na + I_ChR2 + I_Arch;
            dV = -(I_Fb + I_stim + I_gap);
            
            
            %% Make array of rates of state variable derivatives
            derivatives = [dV;dK_i;dNa_i;dr_Kv;ds_Kv;dC1;dC2;dO1;dO2;dp];
        end
        
        
        function initialStates = getInititalStates()
            initial_V       = -48.378634; %mV
            initial_K_i     = 140.045865; %mM
            initial_Na_i    = 9.954213;   %mM
            initial_r_Kv    = 0.070448;
            initial_s_Kv    = 0.970886;
            %% ChR2 states
            initial_C1 = 1;
            initial_C2 = 0;
            initial_O1 = 0;
            initial_O2 = 0;
            initial_p = 0;
            initialStates = [initial_V; initial_K_i; initial_Na_i; ...
                initial_r_Kv; initial_s_Kv; initial_C1; initial_C2; ...
                initial_O1; initial_O2; initial_p];
        end
        
        
        
        function out = calculateCurrents(stateVector,t,V_myo,globalParams,fibroblastParams,gKvScaling)
            
            G_gap = globalParams.G_gap/fibroblastParams.Cm;  %nS/pF
            
            statevarcell = num2cell(stateVector,1) ;
            
            [V,K_i,Na_i,r_Kv,s_Kv,C1,C2,O1,O2,p]= ...
                deal(statevarcell{:}) ;
            
            %% Calculate currents
            E_Na = globalParams.RTF.*log(globalParams.Na_o./Na_i);
            E_K =  globalParams.RTF.*log(globalParams.K_o./K_i);
            
            %I_Kv
            I_Kv = fibroblastParams.g_Kv.*r_Kv.*s_Kv.*(V - E_K).*gKvScaling;
            
            %I_K1
            alpha_K1_exp = exp(0.06.* (V - E_K - 200.0));
            alpha_K1 = 0.1./(1 + alpha_K1_exp);
            beta_K1_exp1 = exp(0.0002.*(V - E_K + 100.0));
            beta_K1_exp2 = exp(0.1.*(V - E_K - 10.0));
            beta_K1_exp3 = exp(-0.5*(V - E_K));  %missing the minus sign from patrick's code, same in dydt file
            beta_K1 = (3.*beta_K1_exp1 + beta_K1_exp2)./(1 + beta_K1_exp3);%
            I_K1 = fibroblastParams.g_K1.*(alpha_K1./(alpha_K1 + beta_K1)).*(V - E_K);
            
            %INaK
            %I_NaK_cnst = 1.4; %i_bar_NaK=1.4;  .units(pA/pF) should be
            %fibroblastParams.I_NaK_max
            I_NaK_term1 = globalParams.K_o./(globalParams.K_o + fibroblastParams.k_mK);
            %I_NaK_term2 = ( Na_i./(Na_i + fibroblastParams.k_mNa) ).^(1.5);
            
            % patrick's code is    4/30/13 cookie
            I_NaK_term2 = (Na_i.^1.5)./((Na_i.^1.5)+(fibroblastParams.k_mNa.^1.5));
            
            I_NaK_term3 = (V - fibroblastParams.V_rev)./(V - fibroblastParams.B);
            I_NaK = fibroblastParams.I_NaK_max.*I_NaK_term1.*I_NaK_term2(:,1).*I_NaK_term3;
            %I_b_Na
            I_b_Na = fibroblastParams.g_b_Na.*(V - E_Na);
            % ChR2 current
            ChR2parameters = ChR2params(V,globalParams.T);
            G_ChR2 = ChR2parameters.gChR2;          % mS/cm^2 * 1cm^2/uF = mS/uF = nS/pF
            % The nonlinear I/V characteristic of Channelrhodopsin-2 was fitted in
            % part via direct scaling of the resulting current, i.e. by scaling the
            % ChR2 conducting state (O1/O2) conductances.
            I_ChR2 = G_ChR2.*((ChR2parameters.A+ChR2parameters.B*exp(-V/ChR2parameters.C))).*(O1 + ChR2parameters.gamma.*O2); %Current magnitude depends on fraction of ChR2 in states O1 and O2
            
            I_gap = G_gap.*(V-V_myo);
            
            %% Total Ion Current
            out.I_Kv = I_Kv;
            out.I_K1 = I_K1;
            out.I_NaK = I_NaK;
            out.I_b_Na = I_b_Na;
            out.I_ChR2 = I_ChR2;
            out.I_Fb = (I_Kv + I_K1 + I_NaK + I_b_Na);
            out.K_i = K_i;
            out.Na_i = Na_i;
            out.r_Kv = r_Kv;
            out.s_Kv = s_Kv;
            out.t = t;
            out.V = V;
            out.O1 = O1;
            out.O2 = O2;
            out.C1 = C1;
            out.C2 = C2;
            out.p = p;
            out.E_K = E_K;
            out.E_Na = E_Na;
            out.I_gap = I_gap;
        end
    end
    
end
