# Supplementary material for: OptoDyCE as an automated system for high-throughput all-optical dynamic cardiac electrophysiology
Source: Nat Commun. 2016 May 10;7:11542. doi: 10.1038/ncomms11542 (PMC4866323; doi:10.1038/ncomms11542)
Supplement: Supplementary Software — 1 — FlashLigHTS: automated software for transient analysis. (See Supplementary Figure 8: flashligHTS analysis software.) 2 — NIS_Automation_Template.xml: template for Nikon NIS software for high-throughput protocols 3 — Coupled Cardiomyocyte – Spark Cells Model: code for modeling the effect of "spark" cell density on measured APDs in CMs. (See Supplementary Figure 4: Effect of "spark" cell density on measured APD in CMs.) 4 — Model of Cardiomyocyte with Optogenetic Sensor and Actuator: code for modeling the effect of drug action on an optogenetic sensor versus optogenetic actuator (See Figure 2 Drug testing considerations and computational analysis of the use of optogenetic tools.) [file ncomms11542-s2.zip › OptoDyCE Software/FlashLigHTS/calcIntervals.m]

function [ transientMarkers ] = calcIntervals(transientMarkers, newField, startField, stopField, startTrans, stopTrans)
%calcIntervals  Computes different intervals for each segment of each file

% Check for default arguments
if(nargin<2)
    newField={'DI','upstroke','BCL','width','return'};
end

% Check if t_maxPeak available (preferred)
if(~isfield(transientMarkers, 't_maxPeak'))    
    % Use idx_peak instead
    peakField='idx_peak';
else
    peakField='t_maxPeak';
end

if(nargin<3)    
    startField={'t_fall','t_start','t_start','t_start',peakField};    
end

if(nargin<4)    
    stopField={'t_start',peakField,'t_start','t_fall','t_fall'};
end

if(nargin<5)
    startTrans=[-1, 0, -1, 0, 0];
end

if(nargin<6)
    stopTrans=[0, 0, 0, 0, 0];
end

% Ensure all inputs are cell arrays
if(~iscell(newField))
    newField={newField};
end

if(~iscell(startField))
    startField={startField};
end

if(~iscell(stopField))
    stopField={stopField};
end

% Setup start and stop indices for each interval
for field=1:length(newField)
    idx(field,1:2)=-sort([startTrans(field), stopTrans(field)]);
end

% Loop through each file/segment
for file_num=1:size(transientMarkers, 1)
    for seg_num=1:size(transientMarkers, 2)
        % Make sure there is something in this segment
        if(~isempty(transientMarkers(file_num, seg_num).t_start))
            for field=1:length(newField)
                transientMarkers(file_num, seg_num).(newField{field})=[
                    nan(idx(field,1),1);
                    double(transientMarkers(file_num, seg_num).(stopField{field})(idx(field,1)+1+stopTrans(field):end-idx(field,2)+stopTrans(field) )) - ...
                        double(transientMarkers(file_num, seg_num).(startField{field})(idx(field,1)+1+startTrans(field):end-idx(field,2)+startTrans(field)));
                    nan(idx(field,2),1);
                ];
            end
        end
    end
end
