# Supplementary material for: OptoDyCE as an automated system for high-throughput all-optical dynamic cardiac electrophysiology
Source: Nat Commun. 2016 May 10;7:11542. doi: 10.1038/ncomms11542 (PMC4866323; doi:10.1038/ncomms11542)
Supplement: Supplementary Software — 1 — FlashLigHTS: automated software for transient analysis. (See Supplementary Figure 8: flashligHTS analysis software.) 2 — NIS_Automation_Template.xml: template for Nikon NIS software for high-throughput protocols 3 — Coupled Cardiomyocyte – Spark Cells Model: code for modeling the effect of "spark" cell density on measured APDs in CMs. (See Supplementary Figure 4: Effect of "spark" cell density on measured APD in CMs.) 4 — Model of Cardiomyocyte with Optogenetic Sensor and Actuator: code for modeling the effect of drug action on an optogenetic sensor versus optogenetic actuator (See Figure 2 Drug testing considerations and computational analysis of the use of optogenetic tools.) [file ncomms11542-s2.zip › OptoDyCE Software/FlashLigHTS/combineMarkers.m]

function [ combinedMarks ] = combineMarkers(transientMarkers, dim, tMarkers, tag)
%combineMarkers    Combines transient markers across segments and/or files
if(nargin<4)
    tag=[];
end

if(nargin<2)
    dim='segments';
end

if(nargin<3)
    tMarkers=[];
else
    if(isstruct(tMarkers))
        if(nargin<4)
            tag=[];
        end
        tMarkers=combineMarkers(tMarkers, dim, tag);        
    else
        tag=tMarkers;
        tMarkers=[];
    end
end

if(iscell(transientMarkers))
    error('combineMarkers:cellData', 'transientMarkers is a cell array and not a struct array. If you wish to combine traces, use combineTrace');
end

if(strcmpi(dim, 'files'))
    transientMarkers=combineMarkers(transientMarkers, 'segments', tag);
    fnames=fieldnames(transientMarkers);
    num_fields=size(fnames,1);
    
    for field_num=1:num_fields
        combinedMarks.(fnames{field_num})=vertcat(transientMarkers.(fnames{field_num}));
    end

    if(~isempty(tag))
        if(isempty(find(strcmpi(fnames, 'file_id'),1)))
            combinedMarks.file_id=[];
            for file_num=1:size(transientMarkers, 1)
                combinedMarks.file_id=[combinedMarks.file_id; repmat(file_num, length(transientMarkers(file_num).(fnames{1})), 1)];
            end
        end
    end
else
    fnames=fieldnames(transientMarkers);
    num_fields=size(fnames,1);    
    

    for file_num=1:size(transientMarkers, 1)
        for field_num=1:num_fields
            combinedMarks(file_num, 1).(fnames{field_num})=vertcat(transientMarkers(file_num, :).(fnames{field_num}));
        end
        if(~isempty(tag))
            if(isempty(find(strcmpi(fnames, 'segment_id'),1)))
                combinedMarks(file_num, 1).segment_id=[];
                for seg_num=1:size(transientMarkers, 2)
                    combinedMarks(file_num, 1).segment_id=[combinedMarks(file_num, 1).segment_id; repmat(seg_num, length(transientMarkers(file_num, seg_num).(fnames{1})), 1)];
                end
            end
        end
    end
end

if(isstruct(tMarkers))
    if(strcmpi(dim, 'files'))
        if(strcmpi(tag, 'tag'))
            tMarkers.file_id=tMarkers.file_id+max(combinedMarks.file_id);
        end        

        fnames=fieldnames(combinedMarks);
        num_fields=size(fnames,1);
        for field_num=1:num_fields
            combinedMarks(1,1).(fnames{field_num})=vertcat(combinedMarks(1,1).(fnames{field_num}), tMarkers.(fnames{field_num}));
        end        
    else        
  
        combinedMarks(size(combinedMarks, 1)+1:size(combinedMarks, 1)+size(tMarkers, 1), 1)=tMarkers;
    end    
end
