# Supplementary material for: OptoDyCE as an automated system for high-throughput all-optical dynamic cardiac electrophysiology
Source: Nat Commun. 2016 May 10;7:11542. doi: 10.1038/ncomms11542 (PMC4866323; doi:10.1038/ncomms11542)
Supplement: Supplementary Software — 1 — FlashLigHTS: automated software for transient analysis. (See Supplementary Figure 8: flashligHTS analysis software.) 2 — NIS_Automation_Template.xml: template for Nikon NIS software for high-throughput protocols 3 — Coupled Cardiomyocyte – Spark Cells Model: code for modeling the effect of "spark" cell density on measured APDs in CMs. (See Supplementary Figure 4: Effect of "spark" cell density on measured APD in CMs.) 4 — Model of Cardiomyocyte with Optogenetic Sensor and Actuator: code for modeling the effect of drug action on an optogenetic sensor versus optogenetic actuator (See Figure 2 Drug testing considerations and computational analysis of the use of optogenetic tools.) [file ncomms11542-s2.zip › OptoDyCE Software/FlashLigHTS/CropData.m]

function [trace_segs, stim_segs] = CropData(traces, stims, cropData)
%CropData is used to crop data down to only a few traces. 

    if(cropData(1)<traces{1,1}(1,1))
        cropData(1)  = traces{1,1}(1,1);
        
    end

    t_end = traces{1,1}(end,1);
    if(cropData(2) > t_end)
        cropData(2) = t_end;
    end
    


    TraceStart_ind = find(traces{1,1}(:,1) >= cropData(1), 1) ;
    TraceEnd_ind = find(traces{1,1}(:,1) >= cropData(2), 1) ;
       
    trace_segs{1,1}(:,1) = traces{1,1}(TraceStart_ind:TraceEnd_ind,1) - traces{1,1}(TraceStart_ind,1);
    trace_segs{1,1}(:,2) = traces{1,1}(TraceStart_ind:TraceEnd_ind,2);
    
    if(isempty(stims))
    StimsStart_ind = find(stims{1,1}(:,1) > cropData(1), 1) ;
    StimsEnd_ind = find(stims{1,1}(:,1) > cropData(2), 1) ;
    
    stim_segs{1,1}(:,1) = stims{1,1}(StimsStart_ind:StimsEnd_ind,1) - stims{1,1}(StimsStart_ind,1);
    stim_segs{1,1}(:,2) = stims{1,1}(StimsStart_ind:StimsEnd_ind,2)
    else
        stim_segs = stims;
    end
    
    streamline(trace_segs)

end 
