# Supplementary material for: OptoDyCE as an automated system for high-throughput all-optical dynamic cardiac electrophysiology
Source: Nat Commun. 2016 May 10;7:11542. doi: 10.1038/ncomms11542 (PMC4866323; doi:10.1038/ncomms11542)
Supplement: Supplementary Software — 1 — FlashLigHTS: automated software for transient analysis. (See Supplementary Figure 8: flashligHTS analysis software.) 2 — NIS_Automation_Template.xml: template for Nikon NIS software for high-throughput protocols 3 — Coupled Cardiomyocyte – Spark Cells Model: code for modeling the effect of "spark" cell density on measured APDs in CMs. (See Supplementary Figure 4: Effect of "spark" cell density on measured APD in CMs.) 4 — Model of Cardiomyocyte with Optogenetic Sensor and Actuator: code for modeling the effect of drug action on an optogenetic sensor versus optogenetic actuator (See Figure 2 Drug testing considerations and computational analysis of the use of optogenetic tools.) [file ncomms11542-s2.zip › OptoDyCE Software/FlashLigHTS/detectTrans.m]

function [ idx_start, dsig, upper_pts, lower_pts, max_env, min_env, threshold ] = detectTrans( signal, mono_len, threshold, env_width, min_signal, min_duration, confirm)
%detectTrans    Identify candidate transient start points
%
%  detectTrans locates transient start by assuming there exists a minimum
%  of 'mono_len' samples during which the transient is monotonically increasing
%  or decreasing.

% Check for default arguments
if(nargin<7), confirm='novisual'; end
if(nargin<6), min_duration=25; end
if(nargin<5), min_signal=0; end
if(nargin<4), env_width=1000; end
if(nargin<3), threshold=0.30; end
if(nargin<2), mono_len=5; end
if(nargin<1)
    error('detectTrans:nosignal', 'Missing "signal"');
end

dsig=signal(mono_len:end)-signal(1:end-mono_len+1);

% Scale difference signal using min/max windows of size env_width
num_blks=ceil(length(dsig)/env_width);
if(num_blks<1)
    num_blks=1; 
end

upper_pts=[];
lower_pts=[];

% Start of window position
win_start=1;
for blknum=1:num_blks
    win=dsig(win_start:min(length(dsig), win_start+env_width));

    idx=find(win>0.9*max(win));
    upper_pts=[upper_pts; idx+win_start-1];
    idx=find(win<0.9*min(win));
    lower_pts=[lower_pts; idx+win_start-1];
    win_start=win_start+env_width+1;
end

dupe_idx=find(diff(upper_pts)<0.25*env_width);
while(~isempty(dupe_idx))
    [dummy, didx]=sort([dsig(upper_pts(dupe_idx))'; dsig(upper_pts(min(length(upper_pts), dupe_idx+1)))']);        
    didx=didx(1, :)-1;
    upper_pts(unique(dupe_idx+didx'))=[];
    dupe_idx=find(diff(upper_pts)<env_width);
end
dupe_idx=find(diff(lower_pts)<0.25*env_width);
while(~isempty(dupe_idx))
    [dummy, didx]=sort([dsig(lower_pts(dupe_idx))'; dsig(lower_pts(min(length(lower_pts), dupe_idx+1)))']);        
    didx=didx(2, :)-1;
    lower_pts(unique(dupe_idx+didx'))=[];
    dupe_idx=find(diff(lower_pts)<env_width);
end
if(length(upper_pts)<3 || length(lower_pts)<3)
    min_env=min(dsig(:));
    max_env=max(dsig(:));
else    
    min_env=pchip(lower_pts, dsig(lower_pts), lower_pts(1):lower_pts(end))';
    max_env=pchip(upper_pts, dsig(upper_pts), upper_pts(1):upper_pts(end))';

    min_env=[ones(lower_pts(1)-1,1).*min_env(1); min_env; ones(length(dsig)-lower_pts(end),1).*min_env(end)];
    max_env=[ones(upper_pts(1)-1,1).*max_env(1); max_env; ones(length(dsig)-upper_pts(end),1).*max_env(end)];
end
   
dsig=dsig-min_env;
dsig(dsig<0)=0;
max_env=max_env-min_env;
max_env(max_env<=0)=1;
dsig=dsig./max_env;
dsig(dsig>1)=1;

dsig=dsig.*2-1;

sec_start=find(dsig>threshold);

if(min_signal>0)
    num_blks=ceil(length(dsig)/env_width);
    if(num_blks<1)
        num_blks=1;
    end
    upper_pts_sig=[];
    lower_pts_sig=[];
    win_start=1;
    
    for blknum=1:num_blks
        win=signal(win_start:min(length(signal), win_start+env_width));
        win_base=mean(win);
        win=win-win_base;
        idx=find(win>0.9*max(win));
        upper_pts_sig=[upper_pts_sig; idx+win_start-1];
        idx=find(win<0.9*min(win));
        lower_pts_sig=[lower_pts_sig; idx+win_start-1];
        win_start=win_start+env_width+1;
    end
    
    if(isempty(upper_pts_sig) || isempty(lower_pts_sig))
        keyboard
    end

    dupe_idx=find(diff(upper_pts_sig)<env_width);
    while(~isempty(dupe_idx))

        [dummy, didx]=sort([signal(upper_pts_sig(dupe_idx))'; signal(upper_pts_sig(min(length(upper_pts_sig), dupe_idx+1)))']);        
        didx=didx(1, :)-1;
        upper_pts_sig(unique(dupe_idx+didx'))=[];
        dupe_idx=find(diff(upper_pts_sig)<env_width);
    end
    dupe_idx=find(diff(lower_pts_sig)<env_width);
    while(~isempty(dupe_idx))
        [dummy, didx]=sort([signal(lower_pts_sig(dupe_idx))'; signal(lower_pts_sig(min(length(lower_pts_sig), dupe_idx+1)))']);        
        didx=didx(2, :)-1;
        lower_pts_sig(unique(dupe_idx+didx'))=[];
        dupe_idx=find(diff(lower_pts_sig)<env_width);
    end

    if(length(upper_pts_sig)<3 || length(lower_pts_sig)<3)
        min_env_sig=min(signal(:));
        max_env_sig=max(signal(:));
    else    
        min_env_sig=pchip(lower_pts_sig, signal(lower_pts_sig), lower_pts_sig(1):lower_pts_sig(end))';
        max_env_sig=pchip(upper_pts_sig, signal(upper_pts_sig), upper_pts_sig(1):upper_pts_sig(end))';
        min_env_sig=[ones(lower_pts_sig(1)-1,1).*min_env_sig(1); min_env_sig; ones(length(signal)-lower_pts_sig(end),1).*min_env_sig(end)];
        max_env_sig=[ones(upper_pts_sig(1)-1,1).*max_env_sig(1); max_env_sig; ones(length(signal)-upper_pts_sig(end),1).*max_env_sig(end)];
    end
    sig_env=signal-min_env_sig;
    sig_env(sig_env<0)=0;
    max_env_sig=max_env_sig-min_env_sig;
    max_env_sig(max_env_sig<=0)=1;
    sig_env=sig_env./max_env_sig;
    sig_env(sig_env>1)=1;
    sec_start(sig_env(sec_start)<min_signal)=[];
end

sec_start=[1; sec_start(find(diff(sec_start)>min_duration)+1); length(dsig)];

idx_start=[];
for section=1:length(sec_start)-1
    [dummy, idx]=max(dsig(sec_start(section):sec_start(section+1)-1));
    idx_start=[idx_start; idx+sec_start(section)-1];
end

if(confirm(1)~='n')
    if(length(idx_start)>0)      
    
        fig=figure('Name', 'Visual confirmation');
        subplot(2, 1, 1);
        plot(signal);
        hold on;
        plot(idx_start, signal(idx_start), 'rx');
        hold on;
        if(min_signal>0)
            if(length(min_env_sig)==1)
                plot([1 length(signal)], [min_env_sig min_env_sig], 'g:');
                plot([1 length(signal)], [max_env_sig+min_env_sig max_env_sig+min_env_sig], 'g:');
                plot([1 length(signal)], [threshold*max_env_sig+min_env_sig threshold*max_env_sig+min_env_sig], 'c-.');
            else
                plot(min_env_sig, 'g:');
                plot(max_env_sig+min_env_sig, 'g:');
                plot(threshold*max_env_sig+min_env_sig, 'c-.');
            end
        end        
        subplot(2, 1, 2);
        dsig=signal(mono_len:end)-signal(1:end-mono_len+1);
        plot(dsig);
        hold on;
        if(length(min_env)==1)
            plot([1 length(signal)], [min_env min_env], 'g:');
            plot([1 length(signal)], [max_env+min_env max_env+min_env], 'g:');
            plot([1 length(signal)], [((threshold+1)/2*max_env)+min_env ((threshold+1)/2*max_env)+min_env], 'c-.');
        else
            plot(min_env, 'g:');
            plot(max_env+min_env, 'g:');
            plot(((threshold+1)/2*max_env)+min_env, 'c-.');
        end        
        plot(idx_start, dsig(idx_start), 'rx');  
        plot(upper_pts, dsig(upper_pts), 'y^');
        plot(lower_pts, dsig(lower_pts), 'yv');
        pause;
        close(fig);
    end
end
