# Supplementary material for: OptoDyCE as an automated system for high-throughput all-optical dynamic cardiac electrophysiology
Source: Nat Commun. 2016 May 10;7:11542. doi: 10.1038/ncomms11542 (PMC4866323; doi:10.1038/ncomms11542)
Supplement: Supplementary Software — 1 — FlashLigHTS: automated software for transient analysis. (See Supplementary Figure 8: flashligHTS analysis software.) 2 — NIS_Automation_Template.xml: template for Nikon NIS software for high-throughput protocols 3 — Coupled Cardiomyocyte – Spark Cells Model: code for modeling the effect of "spark" cell density on measured APDs in CMs. (See Supplementary Figure 4: Effect of "spark" cell density on measured APD in CMs.) 4 — Model of Cardiomyocyte with Optogenetic Sensor and Actuator: code for modeling the effect of drug action on an optogenetic sensor versus optogenetic actuator (See Figure 2 Drug testing considerations and computational analysis of the use of optogenetic tools.) [file ncomms11542-s2.zip › OptoDyCE Software/FlashLigHTS/findSpikePeaks.m]

function spike_inds = findSpikePeaks(traces, spikeData)


above_inds= find(traces{1,1}(:,2) >=spikeData(1));
num_above = length(above_inds);

spike_offset = spikeData(2);

remove_vals = 0;
for i = 2:num_above
    spikes_comp(1) = above_inds(i);
    spikes_comp(2) = above_inds(i-1);
    diff =   spikes_comp(1) - spikes_comp(2);
    
    if diff <= spike_offset
        [remove_current, remove_ind] = min([traces{1,1}(spikes_comp(1),2), traces{1,1}(  spikes_comp(2),2)]);
        remove_vals = [remove_vals; spikes_comp(remove_ind)];
    end
end


spike_inds =  above_inds;
for j= 1:length(remove_vals)
    spike_inds = spike_inds(find(spike_inds~=remove_vals(j)));
end


end
