# Supplementary material for: OptoDyCE as an automated system for high-throughput all-optical dynamic cardiac electrophysiology
Source: Nat Commun. 2016 May 10;7:11542. doi: 10.1038/ncomms11542 (PMC4866323; doi:10.1038/ncomms11542)
Supplement: Supplementary Software — 1 — FlashLigHTS: automated software for transient analysis. (See Supplementary Figure 8: flashligHTS analysis software.) 2 — NIS_Automation_Template.xml: template for Nikon NIS software for high-throughput protocols 3 — Coupled Cardiomyocyte – Spark Cells Model: code for modeling the effect of "spark" cell density on measured APDs in CMs. (See Supplementary Figure 4: Effect of "spark" cell density on measured APD in CMs.) 4 — Model of Cardiomyocyte with Optogenetic Sensor and Actuator: code for modeling the effect of drug action on an optogenetic sensor versus optogenetic actuator (See Figure 2 Drug testing considerations and computational analysis of the use of optogenetic tools.) [file ncomms11542-s2.zip › OptoDyCE Software/FlashLigHTS/getDfF.m]

function Trace_DfF = getDfF(tMarkers, markTimesArgs,Trace_segs, direction)

Trace_DfF = cell(size(Trace_segs));
num_traces = length(Trace_segs);

for n = 1:num_traces
 seg_lengths(n) = length(Trace_segs{n,1});
end
min_length = min(seg_lengths);

for n = 1:num_traces
    Trace_DfF{n,1}(:,1) = Trace_segs{n,1}(1:min_length,1);
    T_temp = 1 - Trace_segs{n,1}(1:min_length,2);
    Trace_DfF{n,1}(:,2) = (tMarkers.meanbaseline(n)-T_temp)/tMarkers.meanbaseline(n)*100;
    Trace_DfF{n,1}(:,2) = Trace_DfF{n,1}(:,2)- mean(Trace_DfF{n,1}(1:10,2));
end
 

end
