# Supplementary material for: OptoDyCE as an automated system for high-throughput all-optical dynamic cardiac electrophysiology
Source: Nat Commun. 2016 May 10;7:11542. doi: 10.1038/ncomms11542 (PMC4866323; doi:10.1038/ncomms11542)
Supplement: Supplementary Software — 1 — FlashLigHTS: automated software for transient analysis. (See Supplementary Figure 8: flashligHTS analysis software.) 2 — NIS_Automation_Template.xml: template for Nikon NIS software for high-throughput protocols 3 — Coupled Cardiomyocyte – Spark Cells Model: code for modeling the effect of "spark" cell density on measured APDs in CMs. (See Supplementary Figure 4: Effect of "spark" cell density on measured APD in CMs.) 4 — Model of Cardiomyocyte with Optogenetic Sensor and Actuator: code for modeling the effect of drug action on an optogenetic sensor versus optogenetic actuator (See Figure 2 Drug testing considerations and computational analysis of the use of optogenetic tools.) [file ncomms11542-s2.zip › OptoDyCE Software/FlashLigHTS/getTraceAverage.m]

function Average_trace = getTraceAverage(shifted_Trace)

Average_trace(:,1) = shifted_Trace{1,1}(:,1);
Average_trace(:,2) = shifted_Trace{1,1}(:,2);
Average_Temp = Average_trace;

num_traces = length(shifted_Trace);

for n = 1:num_traces
    Average_trace(:,2) = Average_trace(:,2) + shifted_Trace{n,1}(:,2);
    Average_Temp(:,2) = Average_trace(:,2)/n;
 end

Average_trace(:,2) = Average_trace(:,2)/num_traces;
Average_trace(:,2) = Average_trace(:,2) - mean(Average_trace(1:10,2));

end
