# Supplementary material for: OptoDyCE as an automated system for high-throughput all-optical dynamic cardiac electrophysiology
Source: Nat Commun. 2016 May 10;7:11542. doi: 10.1038/ncomms11542 (PMC4866323; doi:10.1038/ncomms11542)
Supplement: Supplementary Software — 1 — FlashLigHTS: automated software for transient analysis. (See Supplementary Figure 8: flashligHTS analysis software.) 2 — NIS_Automation_Template.xml: template for Nikon NIS software for high-throughput protocols 3 — Coupled Cardiomyocyte – Spark Cells Model: code for modeling the effect of "spark" cell density on measured APDs in CMs. (See Supplementary Figure 4: Effect of "spark" cell density on measured APD in CMs.) 4 — Model of Cardiomyocyte with Optogenetic Sensor and Actuator: code for modeling the effect of drug action on an optogenetic sensor versus optogenetic actuator (See Figure 2 Drug testing considerations and computational analysis of the use of optogenetic tools.) [file ncomms11542-s2.zip › OptoDyCE Software/FlashLigHTS/getTraceSegs.m]

function Trace_segs = getTraceSegs(tMarkers, Traces, markTimesArgs, spike_inds, offset, direction)

num_traces = length(tMarkers.signal);
Trace_segs = cell(size(tMarkers.signal));
if isempty(spike_inds)
     Trace_segs{1,1} = Traces{1,1}((tMarkers.idx_start(1)-offset):tMarkers.idx_end(1),:);
    for n = 2:num_traces
        Trace_segs{n,1} = Traces{1,1}((tMarkers.idx_start(n)-offset):tMarkers.idx_end(n),:);
    end
    
    
else
    Trace_segs{1,1} = Traces{1,1}((spike_inds(1)-offset):tMarkers.idx_end(1),:);
    for n = 2:num_traces
        Trace_segs{n,1} = Traces{1,1}((spike_inds(n)-offset):tMarkers.idx_end(n),:);
    end
end
end
