# Supplementary material for: OptoDyCE as an automated system for high-throughput all-optical dynamic cardiac electrophysiology
Source: Nat Commun. 2016 May 10;7:11542. doi: 10.1038/ncomms11542 (PMC4866323; doi:10.1038/ncomms11542)
Supplement: Supplementary Software — 1 — FlashLigHTS: automated software for transient analysis. (See Supplementary Figure 8: flashligHTS analysis software.) 2 — NIS_Automation_Template.xml: template for Nikon NIS software for high-throughput protocols 3 — Coupled Cardiomyocyte – Spark Cells Model: code for modeling the effect of "spark" cell density on measured APDs in CMs. (See Supplementary Figure 4: Effect of "spark" cell density on measured APD in CMs.) 4 — Model of Cardiomyocyte with Optogenetic Sensor and Actuator: code for modeling the effect of drug action on an optogenetic sensor versus optogenetic actuator (See Figure 2 Drug testing considerations and computational analysis of the use of optogenetic tools.) [file ncomms11542-s2.zip › OptoDyCE Software/FlashLigHTS/importTrace.m]

function [traces, stims, filenames] = importTrace(textfile)
%importTrace  Imports traces with event markers (if applicable)
%   traces = importTrace('filename') imports data exported to .txt files 
%   and returns the result as 1x1 cell array with a m by 2 vectors with 
%   the first column representing time and the second the intensity value. 
%   The length of the vector is equal to that of the exported file in rows.

%Example:
%[trace, stim]=importTrace('exported.txt');
%
%
if(isempty(textfile))
    [filenames, path]=uigetfile('*.txt', 'Select file(s) for import', 'Multiselect', 'on');
    if(isequal(filenames, 0))
        error('importTrace:userAbort', 'User canceled file import');    
    else
        filenames=cellstr(filenames);
        for filenum=1:length(filenames)
            filenames{filenum}=[path filenames{filenum}];
        end
    end
    filenames=filenames';
    textfile=filenames;
end

if(iscell(textfile))
    for filenum=1:length(textfile)
        disp(['Importing ', textfile{filenum}]);
        try
            [traces{filenum,1}, stims{filenum,1}] = importTraceFile(textfile{filenum});
        catch            
            err=lasterror;
            disp('importTrace: Error importing file.');
            rethrow(err);
        end
    end
else
    [traces{1,1}, stims{1,1}]=importTraceFile(textfile);
end

function [trace, stim]=importTraceFile(textfile)

try
    M = importdata(textfile);
catch
    err=lasterror;
    disp(['importTrace/ImportTraceFile: Error importing ', textfile]);
    rethrow(err);
end

if(size(M, 2)<4)
    trace=M(:, 1:2);
    stim=[];
    trace(isnan(trace(:,1)), :)=[];
else
    trace=M(:, 1:2);
    stim=M(:, 3:4);
    trace(isnan(trace(:,1)), :)=[];
    stim(isnan(stim(:,1)), :)=[];
end
if(~isempty(stim))
    stim_times=stim(:, 1);
    stim_mags=stim(:,2);
    stim=[stim_times stim_mags];
else
    warning('importTrace:nostim', ['No stimulation data found for ', textfile]);
end
