# Supplementary material for: OptoDyCE as an automated system for high-throughput all-optical dynamic cardiac electrophysiology
Source: Nat Commun. 2016 May 10;7:11542. doi: 10.1038/ncomms11542 (PMC4866323; doi:10.1038/ncomms11542)
Supplement: Supplementary Software — 1 — FlashLigHTS: automated software for transient analysis. (See Supplementary Figure 8: flashligHTS analysis software.) 2 — NIS_Automation_Template.xml: template for Nikon NIS software for high-throughput protocols 3 — Coupled Cardiomyocyte – Spark Cells Model: code for modeling the effect of "spark" cell density on measured APDs in CMs. (See Supplementary Figure 4: Effect of "spark" cell density on measured APD in CMs.) 4 — Model of Cardiomyocyte with Optogenetic Sensor and Actuator: code for modeling the effect of drug action on an optogenetic sensor versus optogenetic actuator (See Figure 2 Drug testing considerations and computational analysis of the use of optogenetic tools.) [file ncomms11542-s2.zip › OptoDyCE Software/FlashLigHTS/markers2table.m]

function [table, variables] = markers2table(tMarkers)
%markers2table  Convert transient markers to matrix (table)

tMarkers=combineMarkers(tMarkers, 'files', 'tag');

table=[];

variables=fieldnames(tMarkers);

var=1;
while(var<=size(variables, 1))
    if(isnumeric(tMarkers.(variables{var})))
        table=[table tMarkers.(variables{var})];
        var=var+1;
    else
        variables(var)=[];
    end
end
[r, c]=find(isnan(table));
table(r, :)=[];

[r, c]=find(isinf(table));
table(r, :)=[];
