# Supplementary material for: OptoDyCE as an automated system for high-throughput all-optical dynamic cardiac electrophysiology
Source: Nat Commun. 2016 May 10;7:11542. doi: 10.1038/ncomms11542 (PMC4866323; doi:10.1038/ncomms11542)
Supplement: Supplementary Software — 1 — FlashLigHTS: automated software for transient analysis. (See Supplementary Figure 8: flashligHTS analysis software.) 2 — NIS_Automation_Template.xml: template for Nikon NIS software for high-throughput protocols 3 — Coupled Cardiomyocyte – Spark Cells Model: code for modeling the effect of "spark" cell density on measured APDs in CMs. (See Supplementary Figure 4: Effect of "spark" cell density on measured APD in CMs.) 4 — Model of Cardiomyocyte with Optogenetic Sensor and Actuator: code for modeling the effect of drug action on an optogenetic sensor versus optogenetic actuator (See Figure 2 Drug testing considerations and computational analysis of the use of optogenetic tools.) [file ncomms11542-s2.zip › OptoDyCE Software/FlashLigHTS/markTimes.m]

function [ transientMarkers ] = markTimes(source,correctForBleaching, sm_arg, percent_height, baseline_samples, varargin)
%markTimes     Determine times of transient events, e.g. rise, fall, peak
%   transientMarks = markTimes(trace) divides the data in 'trace' into
%   individual transients and characterizes each transient. 'trace' should
%   be a two-column vector with the first column representing time, and the
%   second column the value at each time point. 
%   The structure of transientMarkers is: 
%       idx_start      Trace index of start of transient
%       t_start        The time of start of transient
%       idx_maxRise    Trace index of maximum dF/dt
%       t_maxRise      The time of maximum dF/dt
%       t_rise         Time (since experiment) when value first reached 
%                      1-'percent_rise' percentage of sustained peak height
%       idx_maxPeak    Trace index of highest value attained 
%                      (global maximum)
%       t_maxPeak      Time to global maximum
%       idx_firstPeak  Trace index of first local maximum
%       t_firstPeak    Time to first local maximum
%       idx_sustainedPeak Trace index of first region with sustained rise 
%                         then plateau/fall (similar to local maxima but 
%                         more robust as it requires sustained rise/fall)
%       t_sustainedPeak Time to sustained peak
%       t_fall         Time (since experiment) when signal reached 
%                      1 - 'fall_percent' percentage of peak height 
%       idx_maxFallRate Trace index at minimum dF/dt (<0)
%       t_maxFallRate  Time to minimum dF/dt
%       idx_steady     Trace index at first point where dF/dt is very close
%                      to zero
%       t_steady       Time to dF/dt is close to zero
%       idx_end        Trace index to the last datum considered part of
%                      this transient (same as length(signal))
%       t_end          Time at end of transient
%       signal         The raw, unfiltered, un-adjusted signal, i.e.
%                      trace(idx_start:idx_end, :)
%       riseRate       The slope of the linear fit at t_rise, units/sec
%       maxRiseRate    The maximum dF/dt encountered, units/sample
%       fallRate       The slope of the linear fit at t_fall, units/sec
%       maxFallRate    The minimum dF/dt encountered, units/sample
%       linearbaseline The value of the linear fit for baseline value
%       baseline_slope The slope of the linear fit for baseline, units/sec
%       meanbaseline   The mean baseline value
%       peakHeight     The peak height with baseline subtraction 
%       );
%

if(nargin<4)
    baseline_samples = 3;
end

if(nargin<3)
    percent_height=[0.50 0.50]; % APD50
end

if(nargin<2)
    sm_arg={}; % No smoothing
end

prev_warn=warning('off', 'stats:statrobustfit:IterationLimit');


global confirm;
global stringent;
global filterdata;
stringent=true;
confirm=false;
filterdata=true;
depol_adv=1;
depol_pts=2;
fname=[];

% Arugment checks
if(nargin<1)
    error('markTimes:NoInput', 'Usage: Must specify filenames or trace');
end

switch(length(percent_height))
    case 1
        percent_height=[percent_height 0.50];
    case 2

    otherwise
        error('markTimes:InvalidPcntHght', 'Usage: Cannot specify more than 2 percentages for rise/fall');
end 

% Parse arguments

arg_num=1;
while(arg_num<=length(varargin))
    % Guard against empty inputs
    if(~isempty(varargin{arg_num}))
        switch(varargin{arg_num})
            case 'nostringent'
                stringent=false;
                varargin(arg_num)=[];
            case 'stringent'
                stringent=true;
                varargin(arg_num)=[];
            case 'confirm'
                confirm=true;
                varargin(arg_num)=[];
            case 'noconfirm'
                confirm=false;
                varargin(arg_num)=[];
            case 'filterdata'
                filterdata=true;
                varargin(arg_num)=[];
            case 'nofilterdata'
                filterdata=false;
                varargin(arg_num)=[];
            case 'name'
                fname=varargin{arg_num+1};
                % Delete both the 'name' parameter and the value
                varargin(arg_num)=[];
                varargin(arg_num)=[];
            otherwise
                % Ignore it - must be for detectTrans
                arg_num=arg_num+1;
        end
    else
        % Skip empty
        arg_num=arg_num+1;
    end
end

% Determine direction of transients
if(~isempty(find(percent_height<0,1)))
    direction=-1;
else
    direction=1;
end

percent_fall=1.0-abs(percent_height(1));
percent_rise=1.0-abs(percent_height(2));

if(isempty(source))
    source=uigetfile({'*.mat', 'MATLAB data files'}, 'MultiSelect', 'on');
end

% Pre-allocate the structure array
transientMarkers = struct('idx_start', {}, ...
        't_start', {}, ...
        'idx_maxRiseRate', {}, ...
        't_maxRiseRate', {}, ...
        't_rise', {}, ...
        'idx_maxPeak', {}, ...
        't_maxPeak', {}, ...
        'idx_firstPeak', {}, ...
        't_firstPeak', {}, ...
        'idx_sustainedPeak', {}, ...
        't_sustainedPeak', {}, ...
        't_fall', {}, ...
        'idx_maxFallRate', {}, ...
        't_maxFallRate', {}, ...
        'idx_steady', {}, ...
        't_steady', {}, ...
        'idx_end', {}, ...
        't_end', {}, ...
        'idx_return', {}, ...
        't_return', {}, ...
        'signal', {}, ...
        'riseRate', {}, ...
        'maxRiseRate', {}, ...
        'fallRate', {}, ...
        'maxFallRate', {}, ...
        'linearbaseline', {}, ...
        'baselineslope', {}, ...
        'meanbaseline', {}, ...
        'depolslope', {}, ...
        'peakHeight', {} );

% Find out if we are to process files
if(ischar(source) || iscellstr(source))

    source=cellstr(source);
    
    transientMarkers(length(source), 1).idx_start=[];
    
    tot_trans=0;
    file_trans=0;
    
    % Cycle through each file
    for file_num=1:length(source)
        
        % Load data from file
        disp('------------------------------------');
        disp(['Analyzing ', source{file_num}, ':']);
        try
            load(source{file_num});
        catch
            err=lasterror;
            switch(err.identifier)
                case 'MATLAB:load:couldNotReadFile'
                    disp(err.message);
                    % Skip this file
                    continue;
                otherwise
                    rethrow(err);
            end
        end
        
        disp(['--> contains', num2str(length(traces)), ' traces']);

        transientMarkers(file_num, length(traces)).idx_start=[];
        
        % Cycle through each trace
        for trace_num=1:length(traces)
            
            if size(traces{trace_num}, 1) < 14
                continue
            end

            disp(sprintf('[File %d/Segment %d]: Analyzing...', file_num, trace_num));
            
            try
                transientMarkers(file_num, trace_num)=markTrace(traces{trace_num},correctForBleaching, sm_arg, direction, [percent_fall percent_rise], baseline_samples, depol_adv, depol_pts, varargin{:});
            catch
                err=lasterror;
                switch(err.identifier)
                    case 'markTrace:userAbort'
                        error('markTimes:userAbort', 'Fatal: User abort');
                    otherwise
                        rethrow(err);
                end
            end
            
            if(length(transientMarkers(file_num, trace_num).idx_start)>0)
                disp(sprintf('[File %d/Segment %d]: Found %d transients', file_num, trace_num, length(transientMarkers(file_num, trace_num).idx_start)));
            end
            file_trans=file_trans+length(transientMarkers(filenum, trace_num).idx_start);
        end
        
        disp(['--> Total transients for file: ', num2str(file_trans)]);
        tot_trans=tot_trans+file_trans;
        file_trans=0;

        drawnow;
    end
    disp(['Total number of transients found: ', num2str(tot_trans)]);
else
    if(iscell(source))
        disp(['-->Processing ', num2str(size(source, 1)), ' traces']);
        
        tot_trans=0;
        file_trans=0;
        
        for file_num=1:size(source, 1)
            for trace_num=1:size(source, 2)
                if(isempty(source{file_num, trace_num}))
                    continue;
                end
                if size(source{file_num, trace_num}, 1) < 14
                    continue
                end

                if(~isempty(sm_arg))
                    source{file_num, trace_num}(:, 2)=smooth(source{file_num, trace_num}(:, 2), sm_arg{:});
                end

                if(~isempty(fname))
                    disp(sprintf('[File %s/Segment %d]: Analyzing...', fname{file_num}, trace_num));
                else
                    disp(sprintf('[File %d/Segment %d]: Analyzing...', file_num, trace_num));
                end
                
                try
                    transientMarkers(file_num, trace_num)=markTrace(source{file_num, trace_num},correctForBleaching, sm_arg, direction, [percent_fall percent_rise], baseline_samples, depol_adv, depol_pts, varargin{:});
                catch
                    err=lasterror;
                    switch(err.identifier)
                        case 'markTrace:userAbort'
                            error('markTimes:userAbort', 'Fatal: User abort');
                        otherwise
                            rethrow(err);
                    end
                end

                if(length(transientMarkers(file_num, trace_num).idx_start)>0)
                    if(~isempty(fname))
                        disp(sprintf('[File %s/Segment %d]: Found %d transients', fname{file_num}, trace_num, length(transientMarkers(file_num, trace_num).idx_start)));
                    else
                        disp(sprintf('[File %d/Segment %d]: Found %d transients', file_num, trace_num, length(transientMarkers(file_num, trace_num).idx_start)));
                    end
                end
                file_trans=file_trans+length(transientMarkers(file_num, trace_num).idx_start);
            end

            disp(['--> Total transients for file: ', num2str(file_trans)]);
            tot_trans=tot_trans+file_trans;
            file_trans=0;
        end
        disp(['Total number of transients found: ', num2str(tot_trans)]);
    else
        if length(source) < 14
            return
        end

        if(~isempty(sm_arg))
            source(:,2)=smooth(source(:, 2), sm_arg{:});
        end
        
        % Analyze the trace
        try
            transientMarkers=markTrace(source,correctForBleaching, sm_arg, direction, [percent_fall percent_rise], baseline_samples, depol_adv, depol_pts, varargin{:});
        catch
            err=lasterror;
            switch(err.identifier)
                case 'markTrace:userAbort'
                    error('markTimes:userAbort', 'Fatal: User abort');
                otherwise
                    rethrow(err);
            end
        end
        disp(['Found ', num2str(length(transientMarkers.idx_start)), ' transients.']);
    end
end

warning(prev_warn);

function [tMarkers] = markTrace(trace,correctForBleaching, sm_arg, direction, percent_height, baseline_samples, depol_adv, depol_pts, varargin)

global stringent;
global confirm;
global filterdata;

% First invert signal if needed
trace(:,2)=trace(:,2).*sign(direction);
% Identify start of each transient 
if(filterdata && ~isempty(sm_arg))
     trace(:,2)=smooth(trace(:,2), sm_arg{:});
     transient_indices=detectTrans(trace(:, 2), varargin{:});
else
    if(~isempty(sm_arg))
        transient_indices=detectTrans(smooth(trace(:, 2), sm_arg{:}), varargin{:});
    else
        transient_indices=detectTrans(trace(:, 2), varargin{:});
    end    
end

% Assume sampling rate is constant 
Fs=mean(diff(trace(:,1)));

% Determine mono_length 
if(~isempty(varargin))
    mono_len=varargin{1};
else
    mono_len=7;
end


tMarkers=struct('idx_start', {zeros(size(transient_indices))}, ...
    't_start', {zeros(size(transient_indices))}, ...
    'idx_maxRiseRate', {zeros(size(transient_indices))}, ...
    't_maxRiseRate', {zeros(size(transient_indices))}, ...
    't_rise', {zeros(size(transient_indices))}, ...
    'idx_maxPeak', {zeros(size(transient_indices))}, ...
    't_maxPeak', {zeros(size(transient_indices))}, ...
    'idx_firstPeak', {zeros(size(transient_indices))}, ...
    't_firstPeak', {zeros(size(transient_indices))}, ...
    'idx_sustainedPeak', {zeros(size(transient_indices))}, ...
    't_sustainedPeak', {zeros(size(transient_indices))}, ...
    't_fall', {zeros(size(transient_indices))}, ...
    'idx_maxFallRate', {zeros(size(transient_indices))}, ...
    't_maxFallRate', {zeros(size(transient_indices))}, ...
    'idx_steady', {zeros(size(transient_indices))}, ...
    't_steady', {zeros(size(transient_indices))}, ...
    'idx_end', {zeros(size(transient_indices))}, ...
    't_end', {zeros(size(transient_indices))}, ...
    'idx_return', {zeros(size(transient_indices))}, ...
    't_return', {zeros(size(transient_indices))}, ...
    'signal', {cell(length(transient_indices),1)}, ...
    'riseRate', {zeros(size(transient_indices))}, ...
    'maxRiseRate', {zeros(size(transient_indices))}, ...
    'fallRate', {zeros(size(transient_indices))}, ...
    'maxFallRate', {zeros(size(transient_indices))}, ...
    'linearbaseline', {zeros(size(transient_indices))}, ...
    'baselineslope', {zeros(size(transient_indices))}, ...
    'meanbaseline', {zeros(size(transient_indices))}, ...
    'depolslope', {zeros(size(transient_indices))}, ...
    'peakHeight', {zeros(size(transient_indices))});

if(confirm)
    fig=figure('Name', 'Confirmation plot');    
    button=0;
end

% Make sure we have enough points before the start for baseline
transient_indices(transient_indices<=baseline_samples)=[];

% Compute parameters for each transient
transient_num=1;


while(transient_num<length(transient_indices))
    % Combine consequtive transients 
        
    wind=trace(transient_indices(transient_num):transient_indices(transient_num+1)-1, 2);
    wind_t=trace(transient_indices(transient_num):transient_indices(transient_num+1)-1, 1);

    if correctForBleaching == 1

               
            yValues = wind;
            correctionIndex1 = find(yValues == max(yValues));
            newY = yValues(correctionIndex1:end);
            newY = newY(1:length(newY));
            correctionIndex2 = find(newY == min(newY(1:length(newY/2))));
            newerY = newY(correctionIndex2:end);
            correctionIndex = correctionIndex1+correctionIndex2-1;

            p = polyfit((0:length(newerY)-1)',newerY,1);
            f = polyval(p,(0:length(newerY)-1)');
            finalY = newerY-f+meanbaseline;
            yValues(correctionIndex:end) = finalY;
            wind = yValues;
            trace(transient_indices(transient_num):transient_indices(transient_num)+length(wind)-1,2)=wind;
      

    end
    
    

    while(max(wind)<trace(transient_indices(transient_num+1), 2))
        transient_indices(transient_num+1)=[];
        if(transient_num>=length(transient_indices)-1)
            % We cannot analyze this last transient, so exit loop
            transient_num=length(transient_indices);
            break;
        else
            wind=trace(transient_indices(transient_num):transient_indices(transient_num+1)-1, 2);
        end
    end
    
    % Make sure we are not on the very last transient
    if(transient_num>=length(transient_indices))
        break;
    end

    idx_baseline=find(diff(trace(1:transient_indices(transient_num)-1,2))<0, 1, 'last')+1;
    

    baseline_wind=trace(max(idx_baseline-baseline_samples,1):idx_baseline, :);
    basepoly=polyfit(baseline_wind(:,1), baseline_wind(:,2), 1);    
    baselineslope=basepoly(1);
    poly=polyfit(wind_t(depol_adv:depol_adv+depol_pts), wind(depol_adv:depol_adv+depol_pts),1);
    depolslope=poly(1);
    t_start=(poly(2)-basepoly(2))/(basepoly(1)-poly(1));
    
    [dummy, idx]=min(abs(baseline_wind(:,1)-t_start));

    linearbaseline=mean([polyval(basepoly, t_start) baseline_wind(max(1, idx-1),2)]);
    

    transient_indices(transient_num)=idx_baseline;
    
    % Re-create our signal window
    wind=trace(transient_indices(transient_num):transient_indices(transient_num+1)-1, 2)-linearbaseline;
    wind_t=trace(transient_indices(transient_num):transient_indices(transient_num+1)-1, 1);
    
    % Calculate the mean baseline
    meanbaseline=mean(trace(max(1,transient_indices(transient_num)-baseline_samples):transient_indices(transient_num)-1, 2));
    

    start=transient_indices(transient_num)-1;
    
    % Determine the time of absolute peak
    [absPeak, idxmaxPeak]=max(wind);    
    

    dwind=diff(wind);
    ddwind=diff(sign(dwind));
    idx=find(ddwind<0);
    if(isempty(idx))

        warning('markTrace:monotonicTransient', 'At %8.3f: monotonic transient - combining with previous', start);
       
        transient_indices(transient_num)=[];
        transient_num=max(1, transient_num-1);
        continue;
    else

        idxfirstPeak=min(idx)+1;
    end


    % We will first construct sliding (over-lapping) windows of width 5
    blks=dwind([1:end-4; 2:end-3; 3:end-2; 4:end-1; 5:end]);
 
    sign_blks=sum(sign(blks));
    pos_idx=find(sign_blks==5);
    neg_idx=find(sign_blks==-5);

    if(isempty(pos_idx) || isempty(neg_idx))
        warning('markTrace:nosustainedPeak', 'At %8.3f: Unable to locate consecutive rise/fall points', start);
        idxsustainedPeak=idxfirstPeak;
    else

        idx=min(neg_idx(neg_idx>=min(pos_idx)));
    
        % Skip if empty
        if(isempty(idx))
            warning('markTrace:nosustainedPeak', 'At %8.3f: No consecutive falling points occur after rising points', start);
            idxsustainedPeak=idxfirstPeak;
        else        

            idxsustainedPeak=round(mean([min(pos_idx)+2.5 idx+2.5]));
         
        end
    end
    
    % Use the same data to locate when the mean falls below 5% of
    % peak derivative 
    blks=mean(blks);   
    idx=find(blks<0.05*max(blks));
    idx=idx(idx>idxsustainedPeak);
    if(isempty(idx))
        idxsteady=length(wind)-1;
    else        
        idxsteady=min(idx);
    end

    % Locate also the earliest time that the value of the signal itself
    % approaches zero 
    idxReturn=find(wind(idxsustainedPeak+1:end)<=0, 1, 'first')+idxsustainedPeak;

    if(isempty(idxReturn))
        idxReturn=length(wind)-1;
    end
    
    dwind=wind(3:end)-wind(1:end-2);
    [maxRiseRate, idxmaxRiseRate]=max(dwind);

    maxRiseRate=maxRiseRate/3*Fs;

    % Repeat as above for peak fall rate
    [maxFallRate, idx]=min(dwind);
    idxmaxFallRate=idx+2;
    maxFallRate=maxFallRate/3*Fs;

    peak_height=absPeak;
    idxPeak=idxmaxPeak;
    
    % Determine targets for rise
    target=percent_height(2)*peak_height;

    % Find first point that exceeds this value
    idx=find(wind>target, 1, 'first');


    bracket=(max(1, idx-5):min(idxPeak, idx+5));
    if(length(bracket)<3)
        warning('markTimes:norobust', 'Rise occurs too late in transient for robust fit');
        poly=polyfit(trace(bracket+start, 1), wind(bracket), 1);
        tRise=(target-poly(2))/poly(1);
        riseRate=poly(1);
    else
        poly=robustfit(trace(bracket+start, 1), wind(bracket));
        tRise=(target-poly(1))/poly(2);
        riseRate=poly(2);
    end

    % Repeat for the fall
    target=percent_height(1)*peak_height;
    idx=find(wind(idxPeak:end)<target, 1, 'first')+idxPeak-1;
    % If transient never fell to this level, then skip
    if(isempty(idx))
        transient_num=transient_num+1;
        continue;
    end
    
    bracket=max(idxPeak, idx-5):min(length(wind), idx+5);
    if(length(bracket)<3)
        warning('markTimes:norobust', 'Fall occurs too late in transient for robust fit');
        poly=polyfit(trace(bracket+start, 1), wind(bracket), 1);
        tFall=(target-poly(2))/poly(1);
        fallRate=poly(1);
    else
        poly=robustfit(trace(bracket+start, 1), wind(bracket));
        tFall=(target-poly(1))/poly(2);
        fallRate=poly(2);
    end

    % Check if this transient makes sense. 
    if(stringent)
        if(t_start>=trace(idxmaxPeak+start,1))
            warning('markTimes:stringent:tstart', 'Stringent removal at %8.3f: start time occurs after peak time', t_start);

            transient_num=transient_num+1;
            continue;
        end
        % Make sure start of transient does not occur before even our
        % earliest baseline point
        if(t_start<=baseline_wind(1,1))
            warning('markTimes:stringent:tstart', 'Stringent removal at %8.3f: start time occurs before baseline', t_start);
            transient_num=transient_num+1;
            continue;
        end
        if(idxmaxPeak<mono_len)
            warning('markTimes:stringent:monolen', 'Stringent removal at %8.3f: mono_len exceeds peak time', t_start);
            transient_num=transient_num+1;
            continue;
        end
        if(tFall>wind_t(end))
            warning('markTimes:stringent:tfall', 'Stringent removal at %8.3f: fall time occurs after transient end', t_start);

            transient_num=transient_num+1;
            continue;
        end
        if(tFall<trace(idxfirstPeak+start, 1))
            warning('markTimes:stringent:tfall', 'Stringent removal at %8.3f: fall time occurs before peak', t_start);

            transient_num=transient_num+1;
            continue;
        end
    end
    
    % Now save all the data and move on to next transient 
    tMarkers.idx_start(transient_num)=start+1;
    tMarkers.t_start(transient_num)=t_start;
    tMarkers.idx_maxRiseRate(transient_num)=idxmaxRiseRate+start;
    tMarkers.t_maxRiseRate(transient_num)=trace(idxmaxRiseRate+start, 1);
    tMarkers.t_rise(transient_num)=tRise;
    tMarkers.idx_maxPeak(transient_num)=idxmaxPeak+start;
    tMarkers.t_maxPeak(transient_num)=trace(idxmaxPeak+start, 1);
    tMarkers.idx_firstPeak(transient_num)=idxfirstPeak+start;
    tMarkers.t_firstPeak(transient_num)=trace(idxfirstPeak+start, 1);
    tMarkers.idx_sustainedPeak(transient_num)=idxsustainedPeak+start;
    tMarkers.t_sustainedPeak(transient_num)=trace(idxsustainedPeak+start, 1);
    tMarkers.t_fall(transient_num)=tFall;
    tMarkers.idx_maxFallRate(transient_num)=idxmaxFallRate+start;
    tMarkers.t_maxFallRate(transient_num)=trace(idxmaxFallRate+start);
    tMarkers.idx_steady(transient_num)=idxsteady+start;
    tMarkers.t_steady(transient_num)=trace(idxsteady+start, 1);
    tMarkers.idx_end(transient_num)=transient_indices(transient_num+1)-1;
    tMarkers.t_end(transient_num)=trace(transient_indices(transient_num+1)-1, 1);
    tMarkers.idx_return(transient_num)=idxReturn+start;
    tMarkers.t_return(transient_num)=trace(idxReturn+start, 1);
    tMarkers.signal{transient_num}=trace(start+1:transient_indices(transient_num+1)-1, :);
    tMarkers.riseRate(transient_num)=riseRate;
    tMarkers.maxRiseRate(transient_num)=maxRiseRate;
    tMarkers.fallRate(transient_num)=fallRate;
    tMarkers.maxFallRate(transient_num)=maxFallRate;
    tMarkers.linearbaseline(transient_num)=linearbaseline;
    tMarkers.baselineslope(transient_num)=baselineslope;
    tMarkers.meanbaseline(transient_num)=meanbaseline;    
    tMarkers.depolslope(transient_num)=depolslope;
    tMarkers.peakHeight(transient_num)=peak_height;

    % If confirmation plot requested, draw it
    if(confirm)        
        tRef=tMarkers.t_start(transient_num);
        figure(fig);
        signal=trace(max(1,tMarkers.idx_start(transient_num)-baseline_samples):tMarkers.idx_end(transient_num),:);
        hold off;
        plot(signal(:,1)-tRef, signal(:,2), 'k-');        
        signal=signal(baseline_samples+1:end, :);
        hold on;
        plot(signal(:,1)-tRef, signal(:,2), 'b.');
        plot([tMarkers.t_start(transient_num) tMarkers.t_start(transient_num)]-tRef, [linearbaseline trace(tMarkers.idx_maxPeak(transient_num),2)], 'r:>');
        plot(trace(tMarkers.idx_maxRiseRate(transient_num),1)-tRef, trace(tMarkers.idx_maxRiseRate(transient_num),2), 'r^');
        plot(trace(tMarkers.idx_maxFallRate(transient_num),1)-tRef, trace(tMarkers.idx_maxFallRate(transient_num),2), 'rv');
        plot(trace(tMarkers.idx_maxPeak(transient_num),1)-tRef, trace(tMarkers.idx_maxPeak(transient_num),2), 'rx');
        plot(trace(tMarkers.idx_firstPeak(transient_num),1)-tRef, trace(tMarkers.idx_firstPeak(transient_num),2), 'g.');
        plot(trace(tMarkers.idx_sustainedPeak(transient_num),1)-tRef, trace(tMarkers.idx_sustainedPeak(transient_num),2), 'ro');
        plot(trace(tMarkers.idx_steady(transient_num),1)-tRef, trace(tMarkers.idx_steady(transient_num),2), 'ms');
        plot(trace(tMarkers.idx_return(transient_num),1)-tRef, trace(tMarkers.idx_return(transient_num),2), 'm<');
        plot([signal(1,1) signal(end, 1)]-tRef, [linearbaseline linearbaseline], 'g-.');
        plot([tRise tRise]-tRef, [min(signal(:,2)) max(signal(:,2))], 'm:');
        plot([tFall tFall]-tRef, [min(signal(:,2)) max(signal(:,2))], 'm:');
        plot([signal(1,1) signal(end,1)]-tRef, [(signal(idxmaxPeak,2)-linearbaseline)*percent_height(2)+linearbaseline (signal(idxmaxPeak,2)-linearbaseline)*percent_height(2)+linearbaseline], 'c:^');
        plot([signal(1,1) signal(end,1)]-tRef, [(signal(idxmaxPeak,2)-linearbaseline)*percent_height(1)+linearbaseline (signal(idxmaxPeak,2)-linearbaseline)*percent_height(1)+linearbaseline], 'c-v');        
        plot([trace(max(1,tMarkers.idx_start(transient_num)-baseline_samples),1) tMarkers.t_start(transient_num)]-tRef, [tMarkers.baselineslope(transient_num)*(trace(max(1,tMarkers.idx_start(transient_num)-baseline_samples),1)-tMarkers.t_start(transient_num))+linearbaseline linearbaseline], 'c:');
        if(~isempty(button))
            switch(button)
                case 27
                    % Force re-paint        
                    drawnow;
                case 113
                    % 'q': Don't draw anything anymore
                    close(fig);
                    confirm=false;
                case 'e'
                    % Abort
                    error('markTimes:userAbort', 'User abort');
                otherwise                
                    drawnow;
                    [dummy, dummy, button]=ginput(1);
            end
        else
            % Means user pressed <ENTER>
            [dummy, dummy, button]=ginput(1);
        end
    end
    
    % Next transient
    transient_num=transient_num+1;    
end

% Now clean up and remove all missing/empty time markers. 
idx=find(tMarkers.idx_start==0);
tMarkers.idx_start(idx)=[];
tMarkers.t_start(idx)=[];
tMarkers.idx_maxRiseRate(idx)=[];
tMarkers.t_maxRiseRate(idx)=[];
tMarkers.t_rise(idx)=[];
tMarkers.idx_maxPeak(idx)=[];
tMarkers.t_maxPeak(idx)=[];
tMarkers.idx_firstPeak(idx)=[];
tMarkers.t_firstPeak(idx)=[];
tMarkers.idx_sustainedPeak(idx)=[];
tMarkers.t_sustainedPeak(idx)=[];
tMarkers.t_fall(idx)=[];
tMarkers.idx_maxFallRate(idx)=[];
tMarkers.t_maxFallRate(idx)=[];
tMarkers.idx_steady(idx)=[];
tMarkers.t_steady(idx)=[];
tMarkers.idx_end(idx)=[];
tMarkers.t_end(idx)=[];
tMarkers.idx_return(idx)=[];
tMarkers.t_return(idx)=[];
tMarkers.signal(idx)=[];
tMarkers.riseRate(idx)=[];
tMarkers.maxRiseRate(idx)=[];
tMarkers.fallRate(idx)=[];
tMarkers.maxFallRate(idx)=[];
tMarkers.linearbaseline(idx)=[];
tMarkers.baselineslope(idx)=[];
tMarkers.meanbaseline(idx)=[];
tMarkers.depolslope(idx)=[];
tMarkers.peakHeight(idx)=[];
  
% Close window if confirm
if(confirm)
    close(fig);
end
