# Supplementary material for: OptoDyCE as an automated system for high-throughput all-optical dynamic cardiac electrophysiology
Source: Nat Commun. 2016 May 10;7:11542. doi: 10.1038/ncomms11542 (PMC4866323; doi:10.1038/ncomms11542)
Supplement: Supplementary Software — 1 — FlashLigHTS: automated software for transient analysis. (See Supplementary Figure 8: flashligHTS analysis software.) 2 — NIS_Automation_Template.xml: template for Nikon NIS software for high-throughput protocols 3 — Coupled Cardiomyocyte – Spark Cells Model: code for modeling the effect of "spark" cell density on measured APDs in CMs. (See Supplementary Figure 4: Effect of "spark" cell density on measured APD in CMs.) 4 — Model of Cardiomyocyte with Optogenetic Sensor and Actuator: code for modeling the effect of drug action on an optogenetic sensor versus optogenetic actuator (See Figure 2 Drug testing considerations and computational analysis of the use of optogenetic tools.) [file ncomms11542-s2.zip › OptoDyCE Software/FlashLigHTS/OPTODYCE.m]

function varargout = OPTODYCE(varargin)
% OPTODYCE MATLAB code for OPTODYCE.fig
% %      OPTODYCE, allows for analyzing data from the microscope 
%system.Data must be stored in a text file <data>.txt. Trace information
%must be stored in two columns, where Data(1) is the signal time 
%and Data(2) is the signal intensity.
%
%This program utilizes the function markTimes to detect transients and
%filter data. It takes the following inputs:
%   - Minimum Monotonic Duration (mono_len): the number of points that 
%       marktimes uses to calculate derivatives. 
%
%   - Derivative Threshold (der_thresh): sets the value of an arbitrary
%       threshold which transients must cross in order to be detected.
%
%   - Envelope Width (env_width): Sets the width of a normalization 
%       envelope around the transients.
%
%   - Minimum Transient Duration (min_dur): Sets the minimum number of 
%       points between two successive transients.
%
%   - Signal Threshold (sig_thresh): Sets a lower cut-off value for the 
%       signal.  Leaving this at 0 usually suffices.
%
%   - Confirm: Orders marktimes to plot each individual transient to check 
%
%   - Visual: Orders marktimes to plot each segment prior to individual 
%       transient analysis. 
%
%   - Stringent: Deletes poor quality transients. 
%
%   - Inverted: Used to invert the signal. 
%
%   - Baseline Samples (baseline_samples): etermines the number of samples 
%       taken prior to the start of the transient for determining the 
%       baseline.
%
%   -  Percent fall/rise: determines the APD/CTD cutoff used for the 
%       analysis (i.e. APD50, APD60, APD70, etc.). 
%
%   - Smoothing Parameters: defines the type of filtering applied to the
%       data.  
%
%
gui_Singleton = 1;
gui_State = struct('gui_Name',       mfilename, ...
                   'gui_Singleton',  gui_Singleton, ...
                   'gui_OpeningFcn', @OPTODYCE_OpeningFcn, ...
                   'gui_OutputFcn',  @OPTODYCE_OutputFcn, ...
                   'gui_LayoutFcn',  [] , ...
                   'gui_Callback',   []);
if nargin && ischar(varargin{1})
    gui_State.gui_Callback = str2func(varargin{1});
end

if nargout
    [varargout{1:nargout}] = gui_mainfcn(gui_State, varargin{:});
else
    gui_mainfcn(gui_State, varargin{:});
end
% End initialization code - DO NOT EDIT


% --- Executes just before OPTODYCE is made visible.
function OPTODYCE_OpeningFcn(hObject, eventdata, handles, varargin)
% This function has no output args, see OutputFcn.
% hObject    handle to figure
% eventdata  reserved - to be defined in a future version of MATLAB
% handles    structure with handles and user data (see GUIDATA)
% varargin   command line arguments to OPTODYCE (see VARARGIN)
 
% Choose default command line output for OPTODYCE
% Optional arguments

handles.output = hObject;

handles.spike_inds = [];
handles.DfF = [];
handles.Traces_seged = [];

handles.SpikeData(1) =  str2double(get(handles.OptSpikeControl, 'String'));    
handles.SpikeData(2) =  str2double(get(handles.NumSpikePoints, 'String'));    
handles.SpikeData(3) =  str2double(get(handles.BaseOffsetCtrl, 'String'));

handles.CropLimits(1) =  str2double(get(handles.CropStartControl, 'String'));  
handles.CropLimits(2) =  str2double(get(handles.CropEndControl, 'String'));

handles.AxisLimit(1) = str2double(get(handles.XMinCtrl, 'String'));
handles.AxisLimit(2) = str2double(get(handles.XMaxCtrl, 'String'));
handles.AxisLimit(3) = str2double(get(handles.YMinCtrl, 'String'));
handles.AxisLimit(4) = str2double(get(handles.YMaxCtrl, 'String'));

handles.NormAxisLimit(1) = str2double(get(handles.norm_xMin, 'String'));
handles.NormAxisLimit(2) = str2double(get(handles.norm_xMax, 'String'));

% Update handles structure
guidata(hObject, handles);
% UIWAIT makes blank wait for user response (see UIRESUME)
 uiwait(handles.figure1);
 handles.DidIimport = 0;

% --- Utility function that creates argument list for markTimes from GUI
function args = OPTODYCE_MakeArgs(handles)
% args       cell array of arguments for markTimes
% handles    structure with handles and user data (see GUIDATA)

% First argument is smoothing - simply extract cell array from string
try
    smarg=eval(get(handles.SmoothingControl, 'String'));
catch
    err=lasterror;
    errordlg(err.message, 'Error evaluating smoothing arguments. Setting ignored.');
    smarg={};
end

if(~iscell(smarg))
    errordlg('Smoothing arguments must be cell array, i.e. {width,''method'',degree}','Error evaluating smoothing arguments. Setting ignored.');
    smarg={};
end

% Second argument is percentage rise/fall. First check for inverted signals
if(get(handles.InvertedControl,'value'))
    direction=-1;
else
    direction= 1;
end
% 
pcnt_rise=str2double(get(handles.PctDepControl, 'String'))/100;
pcnt_fall=str2double(get(handles.PctRetControl, 'String'))/100*direction;


if(isnan(pcnt_rise))
    errordlg('Percent rise is not valid number.','Precent rise reset to 80%');
    pcnt_rise=0.8;
end

if(isnan(pcnt_fall))
    errordlg('Percent fall is not valid number.','Percent fall reset to 80%');
    pcnt_fall=0.8*direction;
end

% Last is baseline samples
baseline_samples=str2double(get(handles.BaselineSamplesControl, 'String'));
if(isnan(baseline_samples))
    errordlg('Invalid baseline samples.','Baseline samples reset to 15');
    baseline_samples=15;
end

mono_len=str2double(get(handles.MonoLenControl, 'String'));
der_thresh=str2double(get(handles.DerThreshControl, 'String'));
env_width=str2double(get(handles.EnvWidthControl, 'String'));
min_dur=str2double(get(handles.MinDurControl, 'String'));
sig_thresh=str2double(get(handles.SigThreshControl, 'String'));


if(isnan(mono_len))
    errordlg('Invalid monotonic length.','Monotonic length reset to 3');
    mono_len=3;
end

if(isnan(der_thresh))
    errordlg('Invalid derivative threshold','Threshold reset to 0');
    der_thresh=0;
end

if(isnan(env_width))
    errordlg('Invalid envelope width','Envelope width reset to 195');
    env_width=195;
end

if(isnan(min_dur))
    errordlg('Invalid minimum transient duration','Minimum duration reset to 50');
    min_dur=50;
end

if(isnan(sig_thresh))
    errordlg('Invalid signal threshold','Signal threshold reset to 0');
    sig_thresh=0;
end

% Now add visual/confirm if requested
if(get(handles.VisualControl,'value'))
    visual='visual';
else
    visual='novisual';
end

if(get(handles.ConfirmControl,'value'))
    confirm='confirm';
else
    confirm='noconfirm';
end

if(get(handles.StringentControl, 'value'))
    stringent='stringent';
else
    stringent='nostringent';
end

args={smarg, [pcnt_fall pcnt_rise], baseline_samples, confirm, stringent, mono_len, der_thresh, env_width, sig_thresh, min_dur, visual};


% --- Refreshes display
function AnalyzeTraces_Refresh(hObject, eventdata, handles)
% hObject    handle to FileControl (see GCBO)
% eventdata  reserved - to be defined in a future version of MATLAB
% handles    structure with handles and user data (see GUIDATA)

file=ceil(get(handles.FileSliderControl, 'Value'));
seg=ceil(get(handles.SegSliderControl, 'Value'));

set(handles.XLwrLimControl, 'String', num2str(handles.limits(file,seg,1)));
set(handles.XUprLimControl, 'String', num2str(handles.limits(file,seg,2)));

if(~isempty(handles.traces{file,seg}))
    set(handles.SegmentPlot, 'XData', handles.traces{file,seg}(:,1), 'YData', handles.traces{file,seg}(:,2));
    idx=find(handles.traces{file,seg}(:,1)>=handles.limits(file,seg,1) & handles.traces{file,seg}(:,1)<=handles.limits(file,seg,2));
    if(~isempty(idx))
        ylimits=[min(handles.traces{file,seg}(idx,2)) max(handles.traces{file,seg}(idx,2))];
    else
        ylimits=[NaN NaN];
    end
    set(handles.SegmentLwrLimitPlot, 'XData', [handles.limits(file,seg,1) handles.limits(file,seg,1)],'YData', ylimits);
    set(handles.SegmentUprLimitPlot, 'XData', [handles.limits(file,seg,2) handles.limits(file,seg,2)],'YData', ylimits);
    set(handles.SegmentDisplay,'XLim',[handles.limits(file,seg,1) handles.limits(file,seg,2)],'YLim', ylimits);
else
    set(handles.SegmentPlot, 'XData', [], 'YData', []);
end


args=handles.markTimesArgs{file, seg};
if(~isempty(args{1}))
    if(ischar(args{1}{1}))
        smargs=['{''',args{1}{1},''''];
    else
        smargs=['{',num2str(args{1}{1})];
    end
    for i=2:length(args{1})
        if(ischar(args{1}{i}))
            smargs=[smargs, ', ''', args{1}{i}, ''''];
        else
            smargs=[smargs, ', ', num2str(args{1}{i})];
        end
    end
    set(handles.SmoothingControl, 'String', [smargs, '}']);
else
    set(handles.SmoothingControl, 'String', '{}');
end

pcnt=args{2};
set(handles.PctRetControl, 'String', num2str(abs(pcnt(1)*100)));
set(handles.PctDepControl, 'String', num2str(abs(pcnt(2)*100)));
set(handles.InvertedControl, 'Value', pcnt(1)<0);

set(handles.BaselineSamplesControl, 'String', num2str(args{3}));

if(strcmpi(args{4},'confirm'))
    set(handles.ConfirmControl, 'Value', 1);
else
    set(handles.ConfirmControl, 'Value', 0);
end

if(strcmpi(args{5},'stringent'))
    set(handles.StringentControl, 'Value', 1);
else
    set(handles.StringentControl, 'Value', 0);
end

set(handles.MonoLenControl, 'String', num2str(args{6}));
set(handles.DerThreshControl, 'String', num2str(args{7}));
set(handles.EnvWidthControl, 'String', num2str(args{8}));
set(handles.SigThreshControl, 'String', num2str(args{9}));
set(handles.MinDurControl, 'String', num2str(args{10}));
set(handles.VisualControl, 'Value', strcmpi(args{11},'visual'));
set(handles.EnableSegControl, 'Value', handles.enabled(file,seg));


% --- Outputs from this function are returned to the command line.
function varargout = OPTODYCE_OutputFcn(hObject, eventdata, handles) 
% varargout  cell array for returning output args (see VARARGOUT);
% hObject    handle to figure
% eventdata  reserved - to be defined in a future version of MATLAB
% handles    structure with handles and user data (see GUIDATA)

% The figure can be deleted now
delete(handles.figure1);


% --- Executes on button press in ImportTracesBtn.
function ImportTracesBtn_Callback(hObject, eventdata, handles)
% hObject    handle to ImportTracesBtn (see GCBO)
% eventdata  reserved - to be defined in a future version of MATLAB
% handles    structure with handles and user data (see GUIDATA)
%[handles.traces, handles.stims, handles.filenames] = importTrace([]);
[handles.traces, handles.stims, handles.filenames] = importTrace([]);

files = handles.filenames{1,1};
[handles.pathstr, handles.name,handles.ext] = fileparts(files);
handles.filenum = 0;
guidata(hObject,handles);

handles.traces_current = handles.traces;
handles.stims_current = handles.stims;
guidata(hObject,handles);
lengthTrace = length(handles.traces_current{1,1}(:,1));
xLimits(1) = handles.traces_current{1,1}(1,1);
xLimits(2) = handles.traces_current{1,1}(lengthTrace,1);
handles.limits = xLimits;

handles.markTimesArgs=repmat({OPTODYCE_MakeArgs(handles)},size(handles.traces_current));
handles.enabled=true(size(handles.traces_current));
handles.tMarkers=repmat(markTimes([0 0]), size(handles.traces_current));

handles.Traces = handles.traces_current;
guidata(hObject,handles);

% --- Executes on button press in PlotTracesBtn.
function PlotTracesBtn_Callback(hObject, eventdata, handles)
% hObject    handle to PlotTracesBtn (see GCBO)
% eventdata  reserved - to be defined in a future version of MATLAB
% handles    structure with handles and user data (see GUIDATA)

handles.traces_current = handles.traces;
handles.stims_current = handles.stims;

lengthTrace = length(handles.traces_current{1,1}(:,1));
handles.limits(1) = handles.traces_current{1,1}(1,1);
handles.limits(2) = handles.traces_current{1,1}(lengthTrace,1);

handles.xlab = 'Time (s)';
handles.ylab = 'Counts';
guidata(hObject,handles);

%cla is clear axis
cla
axes(handles.plot1)
Plot_Traces(handles.traces_current,handles.stims_current, hObject, handles);

% --- Executes on button press in OptPacing.
function OptPacing_Callback(hObject, eventdata, handles)
% hObject    handle to OptPacing (see GCBO)
% eventdata  reserved - to be defined in a future version of MATLAB
% handles    structure with handles and user data (see GUIDATA)
% Hint: get(hObject,'Value') returns toggle state of OptPacing

if(get(hObject, 'Value'))
 markColor = 'b.'; 
else
markColor = 'r.'; 
end
handles.markColor  = markColor ; 

guidata(hObject, handles);

% --- Executes on button press in RemoveArtifactsBtn.
function RemoveArtifactsBtn_Callback(hObject, eventdata, handles)
% hObject    handle to RemoveArtifactsBtn (see GCBO)
% eventdata  reserved - to be defined in a future version of MATLAB
% handles    structure with handles and user data (see GUIDATA)
% cla
 [handles.traces_current, handles.spike_inds] = RemoveArtifacts(handles.traces_current,  handles.SpikeData);
 handles.Traces = handles.traces_current;
 handles.xlab = 'Time (s)';
handles.ylab = 'Counts';
guidata(hObject,handles);
Plot_Traces(handles.traces_current,handles.stims_current, hObject, handles);


function OptSpikeControl_Callback(hObject, eventdata, handles)
% hObject    handle to OptSpikeControl (see GCBO)
% eventdata  reserved - to be defined in a future version of MATLAB
% handles    structure with handles and user data (see GUIDATA)

% Hints: get(hObject,'String') returns contents of OptSpikeControl as text
%        str2double(get(hObject,'String')) returns contents of OptSpikeControl as a double
newval=str2double(get(hObject, 'String'));
if(~isnan(newval))
    handles.SpikeData(1)=newval;
    guidata(hObject,handles);
end

% --- Executes during object creation, after setting all properties.
function OptSpikeControl_CreateFcn(hObject, eventdata, handles)
% hObject    handle to OptSpikeControl (see GCBO)
% eventdata  reserved - to be defined in a future version of MATLAB
% handles    empty - handles not created until after all CreateFcns called

% Hint: edit controls usually have a white background on Windows.
%       See ISPC and COMPUTER.
if ispc && isequal(get(hObject,'BackgroundColor'), get(0,'defaultUicontrolBackgroundColor'))
    set(hObject,'BackgroundColor','white');
end


function NumSpikePoints_Callback(hObject, eventdata, handles)
% hObject    handle to NumSpikePoints (see GCBO)
% eventdata  reserved - to be defined in a future version of MATLAB
% handles    structure with handles and user data (see GUIDATA)

% Hints: get(hObject,'String') returns contents of NumSpikePoints as text
%        str2double(get(hObject,'String')) returns contents of NumSpikePoints as a double
newval=str2double(get(hObject, 'String'));
if(~isnan(newval))
     handles.SpikeData(2)=newval;
    guidata(hObject,handles);
end

% --- Executes during object creation, after setting all properties.
function NumSpikePoints_CreateFcn(hObject, eventdata, handles)
% hObject    handle to NumSpikePoints (see GCBO)
% eventdata  reserved - to be defined in a future version of MATLAB
% handles    empty - handles not created until after all CreateFcns called

% Hint: edit controls usually have a white background on Windows.
%       See ISPC and COMPUTER.
if ispc && isequal(get(hObject,'BackgroundColor'), get(0,'defaultUicontrolBackgroundColor'))
    set(hObject,'BackgroundColor','white');
end

function BaseOffsetCtrl_Callback(hObject, eventdata, handles)
% hObject    handle to BaseOffsetCtrl (see GCBO)
% eventdata  reserved - to be defined in a future version of MATLAB
% handles    structure with handles and user data (see GUIDATA)

% Hints: get(hObject,'String') returns contents of BaseOffsetCtrl as text
%        str2double(get(hObject,'String')) returns contents of BaseOffsetCtrl as a double
newval=str2double(get(hObject, 'String'));
if(~isnan(newval))
     handles.SpikeData(3)=newval;
    guidata(hObject,handles);
end

% --- Executes during object creation, after setting all properties.
function BaseOffsetCtrl_CreateFcn(hObject, eventdata, handles)
% hObject    handle to BaseOffsetCtrl (see GCBO)
% eventdata  reserved - to be defined in a future version of MATLAB
% handles    empty - handles not created until after all CreateFcns called

% Hint: edit controls usually have a white background on Windows.
%       See ISPC and COMPUTER.
if ispc && isequal(get(hObject,'BackgroundColor'), get(0,'defaultUicontrolBackgroundColor'))
    set(hObject,'BackgroundColor','white');
end


function CropStartControl_Callback(hObject, eventdata, handles)
% hObject    handle to CropStartControl (see GCBO)
% eventdata  reserved - to be defined in a future version of MATLAB
% handles    structure with handles and user data (see GUIDATA)

% Hints: get(hObject,'String') returns contents of CropStartControl as text
%        str2double(get(hObject,'String')) returns contents of CropStartControl as a double
newval=str2double(get(hObject, 'String'));
if(~isnan(newval))
     handles.CropLimits(1)=newval;
    guidata(hObject,handles);
end

% --- Executes during object creation, after setting all properties.
function CropStartControl_CreateFcn(hObject, eventdata, handles)
% hObject    handle to CropStartControl (see GCBO)
% eventdata  reserved - to be defined in a future version of MATLAB
% handles    empty - handles not created until after all CreateFcns called

% Hint: edit controls usually have a white background on Windows.
%       See ISPC and COMPUTER.
if ispc && isequal(get(hObject,'BackgroundColor'), get(0,'defaultUicontrolBackgroundColor'))
    set(hObject,'BackgroundColor','white');
end


function CropEndControl_Callback(hObject, eventdata, handles)
% hObject    handle to CropEndControl (see GCBO)
% eventdata  reserved - to be defined in a future version of MATLAB
% handles    structure with handles and user data (see GUIDATA)

% Hints: get(hObject,'String') returns contents of CropEndControl as text
%        str2double(get(hObject,'String')) returns contents of CropEndControl as a double
newval=str2double(get(hObject, 'String'));
if(~isnan(newval))
     handles.CropLimits(2)=newval;
    guidata(hObject,handles);
end

% --- Executes during object creation, after setting all properties.
function CropEndControl_CreateFcn(hObject, eventdata, handles)
% hObject    handle to CropEndControl (see GCBO)
% eventdata  reserved - to be defined in a future version of MATLAB
% handles    empty - handles not created until after all CreateFcns called

% Hint: edit controls usually have a white background on Windows.
%       See ISPC and COMPUTER.
if ispc && isequal(get(hObject,'BackgroundColor'), get(0,'defaultUicontrolBackgroundColor'))
    set(hObject,'BackgroundColor','white');
end


% --- Executes on button press in CropTracesBtn.
function CropTracesBtn_Callback(hObject, eventdata, handles)
% hObject    handle to CropTracesBtn (see GCBO)
% eventdata  reserved - to be defined in a future version of MATLAB
% handles    structure with handles and user data (see GUIDATA)

[handles.traces_current, handles.stims_current] = CropData(handles.traces_current,handles.stims_current, handles.CropLimits);
lengthTrace = length(handles.traces_current{1,1}(:,1));
handles.limits(1) = handles.traces_current{1,1}(1,1);
handles.limits(2) = handles.traces_current{1,1}(lengthTrace,1);


handles.xlab = 'Time (s)';
handles.ylab = 'Counts';
guidata(hObject,handles);

cla
axes(handles.plot1)
Plot_Traces(handles.traces_current,handles.stims_current, hObject, handles);


function BaselineSamplesControl_Callback(hObject, eventdata, handles)
% hObject    handle to BaselineSamplesControl (see GCBO)
% eventdata  reserved - to be defined in a future version of MATLAB
% handles    structure with handles and user data (see GUIDATA)

% Hints: get(hObject,'String') returns contents of BaselineSamplesControl as text
%        str2double(get(hObject,'String')) returns contents of BaselineSamplesControl as a double
newval=str2double(get(hObject, 'String'));
if(~isnan(newval))
  handles.markTimesArgs{1,1}{3}=newval;
    guidata(hObject, handles);
end

% --- Executes during object creation, after setting all properties.
function BaselineSamplesControl_CreateFcn(hObject, eventdata, handles)
% hObject    handle to BaselineSamplesControl (see GCBO)
% eventdata  reserved - to be defined in a future version of MATLAB
% handles    empty - handles not created until after all CreateFcns called

% Hint: edit controls usually have a white background on Windows.
%       See ISPC and COMPUTER.
if ispc && isequal(get(hObject,'BackgroundColor'), get(0,'defaultUicontrolBackgroundColor'))
    set(hObject,'BackgroundColor','white');
end


function PctDepControl_Callback(hObject, eventdata, handles)
% hObject    handle to PctDepControl (see GCBO)
% eventdata  reserved - to be defined in a future version of MATLAB
% handles    structure with handles and user data (see GUIDATA)

% Hints: get(hObject,'String') returns contents of PctDepControl as text
%        str2double(get(hObject,'String')) returns contents of PctDepControl as a double
newval=abs(str2double(get(hObject, 'String')))/100;
if(~isnan(newval))
    if(get(handles.InvertedControl, 'Value'))
        direction=-1;
    else
        direction=1;
    end
     handles.markTimesArgs{1,1}{2}=[handles.markTimesArgs{1,1}{1,2}(1) newval];
    %handles.markTimesArgs{2}(2)= newval;
    guidata(hObject, handles);
end

% --- Executes during object creation, after setting all properties.
function PctDepControl_CreateFcn(hObject, eventdata, handles)
% hObject    handle to PctDepControl (see GCBO)
% eventdata  reserved - to be defined in a future version of MATLAB
% handles    empty - handles not created until after all CreateFcns called

% Hint: edit controls usually have a white background on Windows.
%       See ISPC and COMPUTER.
if ispc && isequal(get(hObject,'BackgroundColor'), get(0,'defaultUicontrolBackgroundColor'))
    set(hObject,'BackgroundColor','white');
end

function PctRetControl_Callback(hObject, eventdata, handles)
% hObject    handle to PctRetControl (see GCBO)
% eventdata  reserved - to be defined in a future version of MATLAB
% handles    structure with handles and user data (see GUIDATA)

% Hints: get(hObject,'String') returns contents of PctRetControl as text
%        str2double(get(hObject,'String')) returns contents of PctRetControl as a double
newval=abs(str2double(get(hObject, 'String')))/100;
if(~isnan(newval))
    if(get(handles.InvertedControl, 'Value'))
        direction=-1;
    else
        direction=1;
    end
    handles.markTimesArgs{1,1}{1,2}=[newval*direction handles.markTimesArgs{1,1}{1,2}(2)];
   % handles.markTimesArgs{2}(1)=newval*direction;
    guidata(hObject, handles);
end


% --- Executes during object creation, after setting all properties.
function PctRetControl_CreateFcn(hObject, eventdata, handles)
% hObject    handle to PctRetControl (see GCBO)
% eventdata  reserved - to be defined in a future version of MATLAB
% handles    empty - handles not created until after all CreateFcns called

% Hint: edit controls usually have a white background on Windows.
%       See ISPC and COMPUTER.
if ispc && isequal(get(hObject,'BackgroundColor'), get(0,'defaultUicontrolBackgroundColor'))
    set(hObject,'BackgroundColor','white');
end

% --- Executes on button press in ConfirmControl.
function ConfirmControl_Callback(hObject, ~, handles)
% hObject    handle to ConfirmControl (see GCBO)
% eventdata  reserved - to be defined in a future version of MATLAB
% handles    structure with handles and user data (see GUIDATA)

% Hint: get(hObject,'Value') returns toggle state of ConfirmControl
if(get(hObject, 'Value'))
      handles.markTimesArgs{1,1}{11}='confirm';
else
%     handles.markTimesArgs{11}='noconfirm';

    handles.markTimesArgs{1,1}{11}='noconfirm';
end
guidata(hObject, handles);

% --- Executes on button press in StringentControl.
function StringentControl_Callback(hObject, eventdata, handles)
% hObject    handle to StringentControl (see GCBO)
% eventdata  reserved - to be defined in a future version of MATLAB
% handles    structure with handles and user data (see GUIDATA)

% Hint: get(hObject,'Value') returns toggle state of StringentControl

if(get(hObject, 'Value'))
     handles.markTimesArgs{1,1}{5}='stringent';
else
    handles.markTimesArgs{1,1}{5}='nostringent';
end
guidata(hObject, handles);


function SmoothingControl_Callback(hObject, eventdata, handles)
% hObject    handle to SmoothingControl (see GCBO)
% eventdata  reserved - to be defined in a future version of MATLAB
% handles    structure with handles and user data (see GUIDATA)

% Hints: get(hObject,'String') returns contents of SmoothingControl as text
%        str2double(get(hObject,'String')) returns contents of SmoothingControl as a double

try
    smarg=eval(get(handles.SmoothingControl, 'String'));
catch
    err=lasterror;
    errordlg(err.message, 'Error evaluating smoothing arguments. Setting ignored.');
    smarg={};
end

if(~iscell(smarg))
    errordlg('Smoothing arguments must be cell array, i.e. {width,''method'',degree}','Error evaluating smoothing arguments. Setting ignored.');
    smarg={};
end
% 
handles.markTimesArgs{1,1}{1}=smarg;
guidata(hObject,handles);

% --- Executes during object creation, after setting all properties.
function SmoothingControl_CreateFcn(hObject, eventdata, handles)
% hObject    handle to SmoothingControl (see GCBO)
% eventdata  reserved - to be defined in a future version of MATLAB
% handles    empty - handles not created until after all CreateFcns called

% Hint: edit controls usually have a white background on Windows.
%       See ISPC and COMPUTER.
if ispc && isequal(get(hObject,'BackgroundColor'), get(0,'defaultUicontrolBackgroundColor'))
    set(hObject,'BackgroundColor','white');
end

function MonoLenControl_Callback(hObject, eventdata, handles)
% hObject    handle to MonoLenControl (see GCBO)
% eventdata  reserved - to be defined in a future version of MATLAB
% handles    structure with handles and user data (see GUIDATA)

% Hints: get(hObject,'String') returns contents of MonoLenControl as text
%        str2double(get(hObject,'String')) returns contents of MonoLenControl as a double
newval=str2double(get(hObject, 'String'));
if(~isnan(newval))
     handles.markTimesArgs{1,1}{6}=newval;
    guidata(hObject, handles);
end

% --- Executes during object creation, after setting all properties.
function MonoLenControl_CreateFcn(hObject, eventdata, handles)
% hObject    handle to MonoLenControl (see GCBO)
% eventdata  reserved - to be defined in a future version of MATLAB
% handles    empty - handles not created until after all CreateFcns called

% Hint: edit controls usually have a white background on Windows.
%       See ISPC and COMPUTER.
if ispc && isequal(get(hObject,'BackgroundColor'), get(0,'defaultUicontrolBackgroundColor'))
    set(hObject,'BackgroundColor','white');
end

function DerThreshControl_Callback(hObject, eventdata, handles)
% hObject    handle to DerThreshControl (see GCBO)
% eventdata  reserved - to be defined in a future version of MATLAB
% handles    structure with handles and user data (see GUIDATA)

% Hints: get(hObject,'String') returns contents of DerThreshControl as text
%        str2double(get(hObject,'String')) returns contents of DerThreshControl as a double
newval=str2double(get(hObject, 'String'));
if(~isnan(newval))
 handles.markTimesArgs{1,1}{7}=newval;
    guidata(hObject, handles);
end

% --- Executes during object creation, after setting all properties.
function DerThreshControl_CreateFcn(hObject, eventdata, handles)
% hObject    handle to DerThreshControl (see GCBO)
% eventdata  reserved - to be defined in a future version of MATLAB
% handles    empty - handles not created until after all CreateFcns called

% Hint: edit controls usually have a white background on Windows.
%       See ISPC and COMPUTER.
if ispc && isequal(get(hObject,'BackgroundColor'), get(0,'defaultUicontrolBackgroundColor'))
    set(hObject,'BackgroundColor','white');
end

function EnvWidthControl_Callback(hObject, eventdata, handles)
% hObject    handle to EnvWidthControl (see GCBO)
% eventdata  reserved - to be defined in a future version of MATLAB
% handles    structure with handles and user data (see GUIDATA)

% Hints: get(hObject,'String') returns contents of EnvWidthControl as text
%        str2double(get(hObject,'String')) returns contents of EnvWidthControl as a double
newval=str2double(get(hObject, 'String'));
if(~isnan(newval))
    handles.markTimesArgs{1,1}{8}=newval;
    guidata(hObject, handles);
end

% --- Executes during object creation, after setting all properties.
function EnvWidthControl_CreateFcn(hObject, eventdata, handles)
% hObject    handle to EnvWidthControl (see GCBO)
% eventdata  reserved - to be defined in a future version of MATLAB
% handles    empty - handles not created until after all CreateFcns called

% Hint: edit controls usually have a white background on Windows.
%       See ISPC and COMPUTER.
if ispc && isequal(get(hObject,'BackgroundColor'), get(0,'defaultUicontrolBackgroundColor'))
    set(hObject,'BackgroundColor','white');
end


function MinDurControl_Callback(hObject, eventdata, handles)
% hObject    handle to MinDurControl (see GCBO)
% eventdata  reserved - to be defined in a future version of MATLAB
% handles    structure with handles and user data (see GUIDATA)

% Hints: get(hObject,'String') returns contents of MinDurControl as text
%        str2double(get(hObject,'String')) returns contents of MinDurControl as a double
newval=str2double(get(hObject, 'String'));
if(~isnan(newval))
 handles.markTimesArgs{1,1}{10}=newval;
    guidata(hObject, handles);
end

% --- Executes during object creation, after setting all properties.
function MinDurControl_CreateFcn(hObject, eventdata, handles)
% hObject    handle to MinDurControl (see GCBO)
% eventdata  reserved - to be defined in a future version of MATLAB
% handles    empty - handles not created until after all CreateFcns called

% Hint: edit controls usually have a white background on Windows.
%       See ISPC and COMPUTER.
if ispc && isequal(get(hObject,'BackgroundColor'), get(0,'defaultUicontrolBackgroundColor'))
    set(hObject,'BackgroundColor','white');
end

function SigThreshControl_Callback(hObject, eventdata, handles)
% hObject    handle to SigThreshControl (see GCBO)
% eventdata  reserved - to be defined in a future version of MATLAB
% handles    structure with handles and user data (see GUIDATA)

% Hints: get(hObject,'String') returns contents of SigThreshControl as text
%        str2double(get(hObject,'String')) returns contents of SigThreshControl as a double
newval=str2double(get(hObject, 'String'));
if(~isnan(newval))
    handles.markTimesArgs{1,1}{9}=newval;
    guidata(hObject, handles);
end

% --- Executes during object creation, after setting all properties.
function SigThreshControl_CreateFcn(hObject, eventdata, handles)
% hObject    handle to SigThreshControl (see GCBO)
% eventdata  reserved - to be defined in a future version of MATLAB
% handles    empty - handles not created until after all CreateFcns called

% Hint: edit controls usually have a white background on Windows.
%       See ISPC and COMPUTER.
if ispc && isequal(get(hObject,'BackgroundColor'), get(0,'defaultUicontrolBackgroundColor'))
    set(hObject,'BackgroundColor','white');
end

% --- Executes on button press in VisualControl.
function VisualControl_Callback(hObject, eventdata, handles)
% hObject    handle to VisualControl (see GCBO)
% eventdata  reserved - to be defined in a future version of MATLAB
% handles    structure with handles and user data (see GUIDATA)

% % Hint: get(hObject,'Value') returns toggle state of VisualControl
if(get(hObject, 'Value'))
    handles.markTimesArgs{1,1}{11}='visual';
else
      handles.markTimesArgs{1,1}{11}='novisual';
end
% --- Executes on button press in InvertedControl.
function InvertedControl_Callback(hObject, eventdata, handles)
% hObject    handle to InvertedControl (see GCBO)
% eventdata  reserved - to be defined in a future version of MATLAB
% handles    structure with handles and user data (see GUIDATA)

%Hint: get(hObject,'Value') returns toggle state of InvertedControl

if(get(hObject, 'value'))
 direction = -1; 
else
direction = 1; 
end
handles.direction = direction; 

guidata(hObject, handles);


% --- Executes on button press in AnalyzeBtn.
function AnalyzeBtn_Callback(hObject, eventdata, handles)
% hObject    handle to AnalyzeBtn (see GCBO)
% eventdata  reserved - to be defined in a future version of MATLAB
% handles    structure with handles and user data (see GUIDATA)

args=OPTODYCE_MakeArgs(handles);

handles.tMarkers=markTimes(handles.traces_current,handles.bleachingCorrection, args{:});
handles.OPTODYCE{1} = handles.tMarkers;
signal{1,1} = cell2mat(handles.tMarkers.signal);
signal{1,1}(:,1) = signal{1,1}(:,1) - signal{1,1}(1,1);

handles.Traces_seged= cell(size(handles.tMarkers.signal));
num_traces = length(handles.tMarkers.signal);
idx_start = handles.tMarkers.idx_start;
idx_end = handles.tMarkers.idx_end;

handles.Traces_seged{1,1} = handles.traces_current{1,1}(1:idx_end(1),:);
for n = 2:num_traces
 handles.Traces_seged{n,1} = handles.traces_current{1,1}(idx_start(n):idx_end(n),:);
end

lengthTrace = length(signal{1,1}(:,1));
handles.limits(1) = signal{1,1}(1,1);
handles.limits(2) = signal{1,1}(lengthTrace,1);

handles.xlab = 'Time (s)';
handles.ylab = 'Counts';
guidata(hObject,handles);
cla
axes(handles.plot1)
Plot_Traces( signal,handles.stims_current, hObject, handles);


% --- Executes on button press in GetDfFBtn.
function GetDfFBtn_Callback(hObject, eventdata, handles)
% hObject    handle to GetDfFBtn (see GCBO)
% eventdata  reserved - to be defined in a future version of MATLAB
% handles    structure with handles and user data (see GUIDATA)
numTraces = length(handles.tMarkers.signal); 
handles.DfF = cell(size(handles.tMarkers.signal));

    if(get(handles.InvertedControl, 'Value'))
        direction=-1;
    else
        direction=1;
    end

for n = 1:numTraces
   handles.DfF{n,1}(:,1)  = handles.tMarkers.signal{n,1}(:,1);
    handles.DfF{n,1}(:,2)  = abs(handles.tMarkers.signal{n,1}(:,2)...
        -handles.tMarkers.meanbaseline(n))/handles.tMarkers.meanbaseline(n)*100*direction;
   handles.CellSizes(n,:) = size(handles.DfF{n,1}); 
end
if get(handles.bleachingCheckBox,'Value') == 1
    for n=1:numTraces        
        yValues = handles.DfF{n,1}(:,2);
        correctionIndex1 = find(yValues == max(yValues));
        newY = yValues(correctionIndex1:end);
        correctionIndex2 = find(newY == min(newY));
        newerY = newY(correctionIndex2:end);
        correctionIndex = correctionIndex1+correctionIndex2-1;
        
        p = polyfit((0:length(newerY)-1)',newerY,1);
        f = polyval(p,(0:length(newerY)-1)');
        finalY = newerY-f;
        handles.DfF{n,1}(correctionIndex:end,2) = finalY';
    end
    
end
DfF{1,1} = cell2mat(handles.DfF);
DfF{1,1}(:,1) = DfF{1,1}(:,1) - DfF{1,1}(1,1);

lengthTrace = length(DfF{1,1}(:,1));
handles.limits(1) = DfF{1,1}(1,1);
handles.limits(2) = DfF{1,1}(lengthTrace,1);

handles.xlab = 'Time (s)';
handles.ylab = '\DeltaF/F (%)';
guidata(hObject,handles);

cla
axes(handles.plot1)
Plot_Traces( DfF,handles.stims_current, hObject, handles);


function XMinCtrl_Callback(hObject, eventdata, handles)
% hObject    handle to XMinCtrl (see GCBO)
% eventdata  reserved - to be defined in a future version of MATLAB
% handles    structure with handles and user data (see GUIDATA)

% Hints: get(hObject,'String') returns contents of XMinCtrl as text
%        str2double(get(hObject,'String')) returns contents of XMinCtrl as a double
newval=str2double(get(hObject, 'String'));
if(~isnan(newval))
    handles.AxisLimit(1)=newval;
    guidata(hObject, handles);
end

% --- Executes during object creation, after setting all properties.
function XMinCtrl_CreateFcn(hObject, eventdata, handles)
% hObject    handle to XMinCtrl (see GCBO)
% eventdata  reserved - to be defined in a future version of MATLAB
% handles    empty - handles not created until after all CreateFcns called

% Hint: edit controls usually have a white background on Windows.
%       See ISPC and COMPUTER.
if ispc && isequal(get(hObject,'BackgroundColor'), get(0,'defaultUicontrolBackgroundColor'))
    set(hObject,'BackgroundColor','white');
end

function XMaxCtrl_Callback(hObject, eventdata, handles)
% hObject    handle to XMaxCtrl (see GCBO)
% eventdata  reserved - to be defined in a future version of MATLAB
% handles    structure with handles and user data (see GUIDATA)

% Hints: get(hObject,'String') returns contents of XMaxCtrl as text
%        str2double(get(hObject,'String')) returns contents of XMaxCtrl as a double
newval=str2double(get(hObject, 'String'));
if(~isnan(newval))
    handles.AxisLimit(2)=newval;
    guidata(hObject, handles);
end

% --- Executes during object creation, after setting all properties.
function XMaxCtrl_CreateFcn(hObject, eventdata, handles)
% hObject    handle to XMaxCtrl (see GCBO)
% eventdata  reserved - to be defined in a future version of MATLAB
% handles    empty - handles not created until after all CreateFcns called

% Hint: edit controls usually have a white background on Windows.
%       See ISPC and COMPUTER.
if ispc && isequal(get(hObject,'BackgroundColor'), get(0,'defaultUicontrolBackgroundColor'))
    set(hObject,'BackgroundColor','white');
end

function YMinCtrl_Callback(hObject, eventdata, handles)
% hObject    handle to YMinCtrl (see GCBO)
% eventdata  reserved - to be defined in a future version of MATLAB
% handles    structure with handles and user data (see GUIDATA)

% Hints: get(hObject,'String') returns contents of YMinCtrl as text
%        str2double(get(hObject,'String')) returns contents of YMinCtrl as a double
newval=str2double(get(hObject, 'String'));
if(~isnan(newval))
    handles.AxisLimit(3)=newval;
    guidata(hObject, handles);
end

% --- Executes during object creation, after setting all properties.
function YMinCtrl_CreateFcn(hObject, eventdata, handles)
% hObject    handle to YMinCtrl (see GCBO)
% eventdata  reserved - to be defined in a future version of MATLAB
% handles    empty - handles not created until after all CreateFcns called

% Hint: edit controls usually have a white background on Windows.
%       See ISPC and COMPUTER.
if ispc && isequal(get(hObject,'BackgroundColor'), get(0,'defaultUicontrolBackgroundColor'))
    set(hObject,'BackgroundColor','white');
end

function YMaxCtrl_Callback(hObject, eventdata, handles)
% hObject    handle to YMaxCtrl (see GCBO)
% eventdata  reserved - to be defined in a future version of MATLAB
% handles    structure with handles and user data (see GUIDATA)

% Hints: get(hObject,'String') returns contents of YMaxCtrl as text
%        str2double(get(hObject,'String')) returns contents of YMaxCtrl as a double
newval=str2double(get(hObject, 'String'));
if(~isnan(newval))
    handles.AxisLimit(4)=newval;
    guidata(hObject, handles);
end

% --- Executes during object creation, after setting all properties.
function YMaxCtrl_CreateFcn(hObject, eventdata, handles)
% hObject    handle to YMaxCtrl (see GCBO)
% eventdata  reserved - to be defined in a future version of MATLAB
% handles    empty - handles not created until after all CreateFcns called

% Hint: edit controls usually have a white background on Windows.
%       See ISPC and COMPUTER.
if ispc && isequal(get(hObject,'BackgroundColor'), get(0,'defaultUicontrolBackgroundColor'))
    set(hObject,'BackgroundColor','white');
end


% --- Executes on button press in NewWindowBtn.
function NewWindowBtn_Callback(hObject, eventdata, handles)
% hObject    handle to NewWindowBtn (see GCBO)
% eventdata  reserved - to be defined in a future version of MATLAB
% handles    structure with handles and user data (see GUIDATA)
% sizeFig = [0 0 1596 783];
sizeFig = [100 100 1200 400];
propvar = get(handles.h);
figure('Units','Pixels', 'Position', sizeFig, 'PaperPositionMode', 'auto');
 set(gca,'LooseInset',get(gca,'TightInset'))
p1 = plot(propvar.XData, propvar.YData, 'k-');

if(~isempty(handles.stims_current{1,1}))
        
    if(get(handles.OptPacing,'value'))
        markColor = 'b.';
    else
        markColor = 'r.';
    end
    
    adj =  propvar.XData(1,2);
    hold on
    p2 = plot(handles.stims_current{1,1}(:,1),handles.stims_current{1,1}(:,2)*adj,markColor);
    set(p2,'MarkerSize',20);
    handles.p2 =p2;
end


axis([  handles.AxisLimit(1)   handles.AxisLimit(2)  handles.AxisLimit(3)  handles.AxisLimit(4)]);

xlabel(handles.xlab,'FontSize',30,'FontWeight','bold')
 ylabel(handles.ylab,'FontSize',30, 'FontWeight', 'bold')
set(gca,'FontSize',24, 'FontWeight','bold');

set(p1,'linewidth',3);

handles.H = gcf;

guidata(hObject, handles);

% --- Executes on button press in SaveImgButton.
function SaveImgButton_Callback(hObject, eventdata, handles)
% hObject    handle to SaveImgButton (see GCBO)
% eventdata  reserved - to be defined in a future version of MATLAB
% handles    structure with handles and user data (see GUIDATA)

H = handles.H;

name = handles.name;

filename =  strcat(name,'_image_', num2str(handles.filenum) );
handles.filenum = handles.filenum + 1;


print(H, '-dpng',  filename );
print(H, '-deps',filename );
saveas(H,  filename, 'fig');
guidata(hObject, handles);

function Plot_Traces(current_traces, current_stims, hObject, handles)

h = plot(current_traces{1,1}(:,1),current_traces{1,1}(:,2), 'k-');
 set(h,'linewidth',1.5);
 handles.h = h;
xlim([ handles.limits(1)  handles.limits(2)]);

if(~isempty(current_stims{1,1}))
        
    if(get(handles.OptPacing,'value'))
        markColor = 'b.';
    else
        markColor = 'r.';
    end
    
    adj =  current_traces{1,1}(1,2);
    hold on
    h2 = plot(current_stims{1,1}(:,1),current_stims{1,1}(:,2)*adj,markColor);
    set(h2,'MarkerSize',20);
    handles.h2 = h2;
end

guidata(hObject,handles);
 xlabel(handles.xlab)
 ylabel(handles.ylab)

 

% --- Executes when user attempts to close figure1.
function figure1_CloseRequestFcn(hObject, eventdata, handles)
% hObject    handle to figure1 (see GCBO)
% eventdata  reserved - to be defined in a future version of MATLAB
% handles    structure with handles and user data (see GUIDATA)

% Hint: delete(hObject) closes the figure
if isequal(get(hObject, 'waitstatus'), 'waiting')
    % The GUI is still in UIWAIT, us UIRESUME
    uiresume(hObject);
else
    % The GUI is no longer waiting, just close it


    delete(hObject);
    
    
end


% --- Executes on button press in exportToExcel.
function exportToExcel_Callback(hObject, eventdata, handles)
% hObject    handle to exportToExcel (see GCBO)
% eventdata  reserved - to be defined in a future version of MATLAB
% handles    structure with handles and user data (see GUIDATA)

%This program is not complete


whichAPD = str2double(get(handles.PctDepControl,'String'));
if whichAPD == 80
    excelLocation = 'B3';
elseif whichAPD == 75
    excelLocation = 'K3';
elseif whichAPD == 50
    excelLocation = 'T3';
elseif whichAPD == 25
    excelLocation = 'AC3';
end


try
handles.table;
catch 
    msgbox('No Data! Try Again')
end

excelFilename = get(handles.excelFileName,'String');
totalFilename = [excelFilename '.xlsx'];
sheetName = get(handles.excelSheetName,'String');


try
    xlswrite(totalFilename,handles.table(:,1:7),sheetName,excelLocation);
    msgbox('Export Successful, Have a Nice Day');
catch
    msgbox('ERROR');
end


% --- Executes on button press in getData.
function getData_Callback(hObject, eventdata, handles)
% hObject    handle to getData (see GCBO)
% eventdata  reserved - to be defined in a future version of MATLAB
% handles    structure with handles and user data (see GUIDATA)

tMarkers = handles.tMarkers;
Traces = handles.traces_current;
markTimesArgs = handles.markTimesArgs{1,1};
spike_inds = handles.spike_inds;
DfF_original = handles.DfF;
file = handles.name;
offset = 10;

APD = markTimesArgs{1,2}(1,1)*100;
wholename = strcat(file,'_APD_', num2str(APD));
handles.wholename = wholename;


num_traces = length(tMarkers.signal);

raw_segs = getTraceSegs(tMarkers, Traces, markTimesArgs, [], offset, handles.direction); 
raw_DfF = getDfF(tMarkers, markTimesArgs,raw_segs,handles.direction);

if get(handles.bleachingCheckBox,'Value') == 1
    for n=1:num_traces        
        yValues = raw_DfF{n,1}(:,2);
        correctionIndex1 = find(yValues == max(yValues));
        newY = yValues(correctionIndex1:end);
        correctionIndex2 = find(newY == min(newY));
        newerY = newY(correctionIndex2:end);
        correctionIndex = correctionIndex1+correctionIndex2-1;
        
        p = polyfit((0:length(newerY)-1)',newerY,1);
        f = polyval(p,(0:length(newerY)-1)');
        finalY = newerY-f;
        raw_DfF{n,1}(correctionIndex:end,2) = finalY';
    end
    
end

raw_shifted = getShiftedTrace(raw_DfF);
Average_raw = getTraceAverage(raw_shifted);
handles.Average_raw = Average_raw;

filt_segs = getFilteredTrace(raw_segs, markTimesArgs);


handles.filt_segs = filt_segs;
%Gets delta F/F of filtered traces.
filt_DfF = getDfF(tMarkers, markTimesArgs,filt_segs, handles.direction );

if get(handles.bleachingCheckBox,'Value') == 1
    for n=1:num_traces        
        yValues = filt_DfF{n,1}(:,2);
        correctionIndex1 = find(yValues == max(yValues));
        newY = yValues(correctionIndex1:end);
        correctionIndex2 = find(newY == min(newY));
        newerY = newY(correctionIndex2:end);
        correctionIndex = correctionIndex1+correctionIndex2-1;
        
        p = polyfit((0:length(newerY)-1)',newerY,1);
        f = polyval(p,(0:length(newerY)-1)');
        finalY = newerY-f;
        filt_DfF{n,1}(correctionIndex:end,2) = finalY';
    end
    
end

filt_shifted = getShiftedTrace(filt_DfF);
handles.filt_shifted = filt_shifted;
filt_Average = getTraceAverage(filt_shifted);
handles.filt_Average = filt_Average;

if get(handles.skipGraph,'Value') == 0
lol = figure;
streamline(raw_segs)
hold on
h = streamline(filt_segs);
set(h, 'Color', 'red');
pause
close(lol);

lol = figure;
streamline(raw_DfF)
hold on
h = streamline(filt_DfF);
set(h, 'Color', 'red');
pause
close(lol);

lol = figure;
streamline(raw_shifted)
hold on
h = streamline(filt_shifted);
set(h, 'Color', 'red');
pause
close(lol);


lol = figure;
plot(Average_raw(:,1), Average_raw(:,2), 'b-')
hold on
plot(filt_Average(:,1),filt_Average(:,2), 'r-')
pause
close(lol);
else
    msgbox('No Graphs')
end
[table, variables] = PrepData(tMarkers);     
handles.table = table;

guidata(hObject,handles);

clearvars -except tMarkers Traces markTimesArgs spike_inds ...
    DfF_original wholename raw_segs raw_DfF raw_shifted Average_raw...
    filt_segs filt_DfF filt_shifted filt_Average file 
save(wholename)


function excelFileName_Callback(hObject, eventdata, handles)
% hObject    handle to excelFileName (see GCBO)
% eventdata  reserved - to be defined in a future version of MATLAB
% handles    structure with handles and user data (see GUIDATA)

% Hints: get(hObject,'String') returns contents of excelFileName as text
%        str2double(get(hObject,'String')) returns contents of excelFileName as a double


% --- Executes during object creation, after setting all properties.
function excelFileName_CreateFcn(hObject, eventdata, handles)
% hObject    handle to excelFileName (see GCBO)
% eventdata  reserved - to be defined in a future version of MATLAB
% handles    empty - handles not created until after all CreateFcns called

% Hint: edit controls usually have a white background on Windows.
%       See ISPC and COMPUTER.
if ispc && isequal(get(hObject,'BackgroundColor'), get(0,'defaultUicontrolBackgroundColor'))
    set(hObject,'BackgroundColor','white');
end


function excelSheetName_Callback(hObject, eventdata, handles)
% hObject    handle to excelSheetName (see GCBO)
% eventdata  reserved - to be defined in a future version of MATLAB
% handles    structure with handles and user data (see GUIDATA)

% Hints: get(hObject,'String') returns contents of excelSheetName as text
%        str2double(get(hObject,'String')) returns contents of excelSheetName as a double


% --- Executes during object creation, after setting all properties.
function excelSheetName_CreateFcn(hObject, eventdata, handles)
% hObject    handle to excelSheetName (see GCBO)
% eventdata  reserved - to be defined in a future version of MATLAB
% handles    empty - handles not created until after all CreateFcns called

% Hint: edit controls usually have a white background on Windows.
%       See ISPC and COMPUTER.
if ispc && isequal(get(hObject,'BackgroundColor'), get(0,'defaultUicontrolBackgroundColor'))
    set(hObject,'BackgroundColor','white');
end


% --- Executes on button press in normalizedPlot.
function normalizedPlot_Callback(hObject, eventdata, handles)
% hObject    handle to normalizedPlot (see GCBO)
% eventdata  reserved - to be defined in a future version of MATLAB
% handles    structure with handles and user data (see GUIDATA)
% This saves the averaged normalized traces as a .png, .eps (for use in
% Adobe Illustrator), and .fig (Matlab). It scales everything for easy
% editing for display. 

width = 500;            % Width in inches
height = 375;           % Height in inches
alw = 0.75;             % AxesLineWidth
fsz = 20;               % Fontsize
afsz = 15;              % Axis Font Size5
lw = 3;                 % LineWidth
msz = 8;                % MarkerSize
fontName =  'Arial' ;  %Font Face
% Color = 'k';

hPlotName = '\DeltaF/F';
hXText = 'Time (s)';
hYText = '\DeltaF/F';

maxValRaw =max(handles.Average_raw(:,2));
baseAdj = ones(size(handles.Average_raw(:,2))) * maxValRaw;

AverageRaw_adj(:,1) = handles.Average_raw(:,1);
AverageRaw_adj(:,2) = handles.Average_raw(:,2)/maxValRaw;
axisLims = [handles.NormAxisLimit(1),handles.NormAxisLimit(2), -0.001,1.05];
lol=figure('Units', 'pixels',  'Position', [100 100 width height]);
figure(lol);
axis(axisLims)
figName_RawAdj = strcat(handles.wholename,'_RawAvgAdj');
H_RawAdj = plot(AverageRaw_adj(:,1),abs(AverageRaw_adj(:,2)),'b-');


axis(axisLims)
set(H_RawAdj                            , ...
  'LineWidth'       , lw         );

hXLabel = xlabel(hXText);
hYLabel = ylabel(hYText);

set( gca                       , ...
    'FontName'   , fontName    , ...
    'FontSize'   , afsz        , ... 
    'FontWeight' , 'bold'      );

set([hXLabel, hYLabel], ...
    'FontName'   , fontName     , ...
    'FontSize'   , fsz          , ... 
    'FontWeight' , 'bold'       );

set(gcf, 'PaperPositionMode', 'auto');

print(lol,figName_RawAdj,'-depsc','-r300','-painters');
print(lol,figName_RawAdj,'-dpng','-r300','-painters');
saveas(H_RawAdj, figName_RawAdj, 'fig');

maxValFilt =max(handles.filt_Average(:,2));
baseAdj = ones(size(handles.filt_Average(:,2))) * maxValFilt;

AverageFilt_adj(:,1) = handles.filt_Average(:,1);
AverageFilt_adj(:,2) = handles.filt_Average(:,2)/maxValFilt;

thisFigure = figure('Units', 'pixels',  'Position', [100 100 width height]);
figName_FiltAdj = strcat(handles.wholename,'_FiltAvgAdj');
H_FiltAdj = plot(AverageFilt_adj(:,1),abs(AverageFilt_adj(:,2)),'k-');

axis(axisLims)
set(H_FiltAdj                            , ...
  'LineWidth'       , lw         );

hXLabel = xlabel(hXText);
hYLabel = ylabel(hYText);

set( gca                       , ...
    'FontName'   , fontName    , ...
    'FontSize'   , afsz        , ... 
    'FontWeight' , 'bold'      );

set([hXLabel, hYLabel], ...
    'FontName'   , fontName     , ...
    'FontSize'   , fsz          , ... 
    'FontWeight' , 'bold'       );

set(gcf, 'PaperPositionMode', 'auto');

print(thisFigure,figName_FiltAdj,'-depsc','-r300','-painters');
print(thisFigure, figName_FiltAdj,'-dpng','-r300','-painters');
saveas(H_FiltAdj, figName_FiltAdj, 'fig');

clear vars H_filtAdj width height alw fsz afsz lw msz fontName axisLims hPlotName...
    hXText hYText Color hXLabel hYLabel figName_FiltAdj H_RawAdj figname_RawAdj AverageFilt_adj AverageRaw_adj...
    H_FiltAdj baseAdj figName_RawAdj maxValFilt maxValRaw nameFilt nameRaw shiftFilt_adj shiftRaw_adj 


% --- Executes on button press in skipGraph.
function skipGraph_Callback(hObject, eventdata, handles)
% hObject    handle to skipGraph (see GCBO)
% eventdata  reserved - to be defined in a future version of MATLAB
% handles    structure with handles and user data (see GUIDATA)

% Hint: get(hObject,'Value') returns toggle state of skipGraph


% --- Executes on button press in bleachingCheckBox.
function bleachingCheckBox_Callback(hObject, eventdata, handles)
% hObject    handle to bleachingCheckBox (see GCBO)
% eventdata  reserved - to be defined in a future version of MATLAB
% handles    structure with handles and user data (see GUIDATA)

% Hint: get(hObject,'Value') returns toggle state of bleachingCheckBox
if get(handles.bleachingCheckBox,'value')
    handles.bleachingCorrection = 1;
else
    handles.bleachingCorrection = 0;
end
guidata(hObject,handles);


% --- Executes during object creation, after setting all properties.
function bleachingCheckBox_CreateFcn(hObject, eventdata, handles)
% hObject    handle to bleachingCheckBox (see GCBO)
% eventdata  reserved - to be defined in a future version of MATLAB
% handles    empty - handles not created until after all CreateFcns called
handles.bleachingCorrection = 0;
guidata(hObject,handles);


% --- Executes when figure1 is resized.
function figure1_ResizeFcn(hObject, eventdata, handles)
% hObject    handle to figure1 (see GCBO)
% eventdata  reserved - to be defined in a future version of MATLAB
% handles    structure with handles and user data (see GUIDATA)


function norm_xMin_Callback(hObject, eventdata, handles)
% hObject    handle to norm_xMin (see GCBO)
% eventdata  reserved - to be defined in a future version of MATLAB
% handles    structure with handles and user data (see GUIDATA)

% Hints: get(hObject,'String') returns contents of norm_xMin as text
%        str2double(get(hObject,'String')) returns contents of norm_xMin as a double
newval=str2double(get(hObject, 'String'));
if(~isnan(newval))
    handles.NormAxisLimit(1)=newval;
    guidata(hObject, handles);
end


% --- Executes during object creation, after setting all properties.
function norm_xMin_CreateFcn(hObject, eventdata, handles)
% hObject    handle to norm_xMin (see GCBO)
% eventdata  reserved - to be defined in a future version of MATLAB
% handles    empty - handles not created until after all CreateFcns called

% Hint: edit controls usually have a white background on Windows.
%       See ISPC and COMPUTER.
if ispc && isequal(get(hObject,'BackgroundColor'), get(0,'defaultUicontrolBackgroundColor'))
    set(hObject,'BackgroundColor','white');
end


function norm_xMax_Callback(hObject, eventdata, handles)
% hObject    handle to norm_xMax (see GCBO)
% eventdata  reserved - to be defined in a future version of MATLAB
% handles    structure with handles and user data (see GUIDATA)

% Hints: get(hObject,'String') returns contents of norm_xMax as text
%        str2double(get(hObject,'String')) returns contents of norm_xMax as a double
newval=str2double(get(hObject, 'String'));
if(~isnan(newval))
    handles.NormAxisLimit(2)=newval;
    guidata(hObject, handles);
end


% --- Executes during object creation, after setting all properties.
function norm_xMax_CreateFcn(hObject, eventdata, handles)
% hObject    handle to norm_xMax (see GCBO)
% eventdata  reserved - to be defined in a future version of MATLAB
% handles    empty - handles not created until after all CreateFcns called

% Hint: edit controls usually have a white background on Windows.
%       See ISPC and COMPUTER.
if ispc && isequal(get(hObject,'BackgroundColor'), get(0,'defaultUicontrolBackgroundColor'))
    set(hObject,'BackgroundColor','white');
end


% --- Executes on button press in CorrectBaselineBtn.
function CorrectBaselineBtn_Callback(hObject, eventdata, handles)
% hObject    handle to CorrectBaselineBtn (see GCBO)
% eventdata  reserved - to be defined in a future version of MATLAB
% handles    structure with handles and user data (see GUIDATA)

handles.traces_current = CorrectBaseline(handles.traces_current);
 handles.Traces = handles.traces_current;
 handles.xlab = 'Time (s)';
handles.ylab = 'Counts';
guidata(hObject,handles);
Plot_Traces(handles.traces_current,handles.stims_current, hObject, handles);
