# Supplementary material for: OptoDyCE as an automated system for high-throughput all-optical dynamic cardiac electrophysiology
Source: Nat Commun. 2016 May 10;7:11542. doi: 10.1038/ncomms11542 (PMC4866323; doi:10.1038/ncomms11542)
Supplement: Supplementary Software — 1 — FlashLigHTS: automated software for transient analysis. (See Supplementary Figure 8: flashligHTS analysis software.) 2 — NIS_Automation_Template.xml: template for Nikon NIS software for high-throughput protocols 3 — Coupled Cardiomyocyte – Spark Cells Model: code for modeling the effect of "spark" cell density on measured APDs in CMs. (See Supplementary Figure 4: Effect of "spark" cell density on measured APD in CMs.) 4 — Model of Cardiomyocyte with Optogenetic Sensor and Actuator: code for modeling the effect of drug action on an optogenetic sensor versus optogenetic actuator (See Figure 2 Drug testing considerations and computational analysis of the use of optogenetic tools.) [file ncomms11542-s2.zip › OptoDyCE Software/FlashLigHTS/PrepData.m]

function  [table, variables] = PrepData(tMarkers) 
tMarkers = calcIntervals(tMarkers);


f1 = 'idx_start';
f2 = 't_start';
f3 = 'idx_end';
f4 = 't_end';
f5 = 'meanbaseline';
f6 = 'peakHeight';
f7 = 'width';


v1 = tMarkers.idx_start;
v2 = tMarkers.t_start;
v3 = tMarkers.idx_end;
v4 = tMarkers.t_end;
v5= tMarkers.meanbaseline;
v6 = tMarkers.peakHeight;
v7 = tMarkers.width;

Markers = struct(f1, v1, f2, v2, f3, v3, f4,v4,f5,v5,f6,v6,f7, v7);

[table, variables] = markers2table(Markers);
[num_trace, num_vars] = size(table);
% 
variables = variables';

end
