# Supplementary material for: OptoDyCE as an automated system for high-throughput all-optical dynamic cardiac electrophysiology
Source: Nat Commun. 2016 May 10;7:11542. doi: 10.1038/ncomms11542 (PMC4866323; doi:10.1038/ncomms11542)
Supplement: Supplementary Software — 1 — FlashLigHTS: automated software for transient analysis. (See Supplementary Figure 8: flashligHTS analysis software.) 2 — NIS_Automation_Template.xml: template for Nikon NIS software for high-throughput protocols 3 — Coupled Cardiomyocyte – Spark Cells Model: code for modeling the effect of "spark" cell density on measured APDs in CMs. (See Supplementary Figure 4: Effect of "spark" cell density on measured APD in CMs.) 4 — Model of Cardiomyocyte with Optogenetic Sensor and Actuator: code for modeling the effect of drug action on an optogenetic sensor versus optogenetic actuator (See Figure 2 Drug testing considerations and computational analysis of the use of optogenetic tools.) [file ncomms11542-s2.zip › OptoDyCE Software/FlashLigHTS/RemoveArtifacts.m]

function [traces_temp, spike_inds] = RemoveArtifacts(traces, spikeData)
spike_inds = findSpikePeaks(traces, spikeData);

traces_temp = traces;

num_spikes = length(spike_inds);
spike_offset = spikeData(2);
base_offset = spikeData(3);

for i=1:num_spikes
    peak_startInd = spike_inds(i) - spike_offset;
    peak_endInd = spike_inds(i) + spike_offset ;

    base_startInd = spike_inds(i) - spikeData(3);
    
    if(base_startInd < 0)
        base_startInd = spike_inds(i+1) - spikeData(3);
    end
    mean_baseline = traces{1,1}(( peak_startInd - base_offset):(peak_endInd - base_offset),2);
    traces_temp{1,1}(peak_startInd:peak_endInd, 2) = mean_baseline;
end

end
