# Supplementary material for: OptoDyCE as an automated system for high-throughput all-optical dynamic cardiac electrophysiology
Source: Nat Commun. 2016 May 10;7:11542. doi: 10.1038/ncomms11542 (PMC4866323; doi:10.1038/ncomms11542)
Supplement: Supplementary Software — 1 — FlashLigHTS: automated software for transient analysis. (See Supplementary Figure 8: flashligHTS analysis software.) 2 — NIS_Automation_Template.xml: template for Nikon NIS software for high-throughput protocols 3 — Coupled Cardiomyocyte – Spark Cells Model: code for modeling the effect of "spark" cell density on measured APDs in CMs. (See Supplementary Figure 4: Effect of "spark" cell density on measured APD in CMs.) 4 — Model of Cardiomyocyte with Optogenetic Sensor and Actuator: code for modeling the effect of drug action on an optogenetic sensor versus optogenetic actuator (See Figure 2 Drug testing considerations and computational analysis of the use of optogenetic tools.) [file ncomms11542-s2.zip › OptoDyCE Software/Model of Cardiomyocyte with Optogenetic Sensor and Actuator/ten_tusscher_MAIN.m]

%% ten Tusscher human ventricle cell model with VSFP
% Author: John C. Williams
% PI: Emilia Entcheva, PhD
% Cardiomyocyte model from: ten Tusscher, K.H. & Panfilov, A.V. Alternans and spiral breakup in a human ventricular tissue model. Am J Physiol Heart Circ Physiol 291, H1088-1100, doi:10.1152/ajpheart.00109.2006 (2006).
% VSFP model from: Akemann, W., Lundby, A., Mutoh, H. & Knopfel, T. Effect of voltage sensitive fluorescent proteins on neuronal excitability.  Biophysical Journal 96, 3959-3976, doi:10.1017/j.bpj.2009.02.046 (2009).
% ChR2 model from: Williams, J.C. et al. Computational optogenetics: empirically-derived voltage- and light-sensitive channelrhodopsin-2 model. PLoS Comput Biol 9, e1003220, doi:10.1371/journal.pcbi.1003220 (2013).
%   and: Williams,. J.C. & Entcheva E. Optogenetic versus Electrical Stimulation of Human Cardiomyocytes: Modeling Insights. Biophys J 108, 1934-1945, doi:10.1016,j.bpj.2015.03.032 (2015).

%% Simulation parameters
close all
clearvars
mFileFullPath = mfilename('fullpath');
tokenLocations = strfind(mFileFullPath,'\');
mFilePath = mFileFullPath(1:tokenLocations(end));
cd(mFilePath);

tend = 1000;
stim.interval = 1 ;      % interval bewteen stimuli, ms
stim.delay = 10;
stim.dur = 500;
stim.amp = 0;
stim.number = 0;

opt.delay = 10; %ms8
opt.dur = 10; %ms
opt.irradiance = 0.5;  %mW/mm2
opt.wavelength = 470; %nm
opt.number = 1;
opt.interval = tend; %ms

%% Run simulation
out = ten_tusscher_VSFP_ode(stim,opt,tend);

%% Plot
figure(1)
hold on
plot(out.t,out.V);
figure(2)
plot(out.t,out.IChR2)
figure(3)
hold on
plot(out.t,out.VSFP23.fluoSignal,'c')
figure
plot(out.t,out.VSFP31.fluoSignal)
