# Supplementary material for: OptoDyCE as an automated system for high-throughput all-optical dynamic cardiac electrophysiology
Source: Nat Commun. 2016 May 10;7:11542. doi: 10.1038/ncomms11542 (PMC4866323; doi:10.1038/ncomms11542)
Supplement: Supplementary Software — 1 — FlashLigHTS: automated software for transient analysis. (See Supplementary Figure 8: flashligHTS analysis software.) 2 — NIS_Automation_Template.xml: template for Nikon NIS software for high-throughput protocols 3 — Coupled Cardiomyocyte – Spark Cells Model: code for modeling the effect of "spark" cell density on measured APDs in CMs. (See Supplementary Figure 4: Effect of "spark" cell density on measured APD in CMs.) 4 — Model of Cardiomyocyte with Optogenetic Sensor and Actuator: code for modeling the effect of drug action on an optogenetic sensor versus optogenetic actuator (See Figure 2 Drug testing considerations and computational analysis of the use of optogenetic tools.) [file ncomms11542-s2.zip › OptoDyCE Software/Model of Cardiomyocyte with Optogenetic Sensor and Actuator/VSFP23M3.m]

function [derivatives,I,fluoActivation,fluoSignal] = VSFP23M3(t,states,V,temperature,postHoc)
 
% I am renaming states here for much easier debugging.
%     A := S1nRn
%     B := S1nRp
%     C := S1pRn
%     E := S1pRp
%     G := S2nRn
%     H := S2nRp
%     K := S2pRn
%     L := S2pRp
%     M := S2iRn
%     X := S2iRp

    %Parameters begin    
    celsius = temperature - 273.15;
    e0 = 1.60217646e-19;    % (coulombs)
	kB = 1.3806505e-23;     % (joule/kelvin) 
	q10Gate = 1.43;         % (1)			: q10 = 0.9 (70 mV); 0.6 (-30 mV)  ON
	q10Fluo = 1.67;         % (1) 				
	tempGate = 25;          % (degC)
	tempFluo = 35;          % (degC)
    
    baseline = 1;           % (1)	: 0 = fluorescence baseline set to 0; *******************

	nc_um = 500;            % (1/um^2) *Expression level******************************************************
	nc = nc_um*1E8;         % 1/cm^2
    
	S1ONzero = 0.48;        % (1/ms)
	S1OFFzero = 0.074;      % (1/ms)

	S2niONzero = 0.4;       % (1/ms)
	S2niOFFzero = 0.38;     % (1/ms)

	S2ipONzero = 2.5;       % (1/ms)
	S2ipOFFzero = 0.06;     % (1/ms)

	S12pONzero = 0.013;     % (1/ms)
	S12pOFFzero = 0.0016;   % (1/ms)

	S12nONzero = 1e-12;     % (1/ms)
	S12nOFFzero = 0.012;    % (1/ms)

	zGateS1 = 1.2;          % (1)
	zGateS2 = 1.2;          % (1)
	zGateS12p = 0.5;        % (1)
	zGateS12n = 0.5;        % (1)
	
	deltaGateS1 = 0.35;     % (1)		: location of the S1 transition state (between 0 = internal side to 1 = external side)
	deltaGateS2i = 0.2;     % (1)		: location of the transition state of the intermediate state (Si) in S2
	deltaGateS2ni = 0.1;    % (1)		: location of the transition state in the reaction of S2n to S2i
	deltaGateS2ip = 0.25;   % (1)       : location of the transition state in the reaction of S2i to S2p
	deltaGateS12p = 0.75;   % (1)       : location of the transition state in the reaction of S1p to S2p
	deltaGateS12n = 0.9;    % (1)		: location of the transition state in the reaction of S1n to S2n

	R1nONzero = 1e-12;      % (1/ms)
	R1nOFFzero = 2;         % (1/ms)
	
	R1pONzero = 0.4;        % (1/ms)
	R1pOFFzero = 1;         % (1/ms)

	R2pONzero = 2;          % (1/ms)
	R2pOFFzero = 1e-12;     % (1/ms)
	
	R2nONzero = 1e-12;      % (1/ms)
	R2nOFFzero = 0.07;      % (1/ms)

	deltaF = 0.05;          % (1)				: maximum fluoresence modulation
	Fhalf = 1;              % (1)				: fluorescence ratio at vhalf
    
	qtGate = q10Gate^((celsius-tempGate)/10);
	qtFluo = q10Fluo^((celsius-tempFluo)/10);
    %Parameters end
    
    
if (postHoc == 0)
    A = states(1);
    B = states(2);
    C = states(3);
    E = states(4);
    G = states(5);
    H = states(6);
    K = states(7);
    L = states(8);
    M = states(9);
    X = states(10);
    
    S1ON = qtGate * S1ONzero * exp( zGateS1 * e0 * deltaGateS1 * V / ( (1000) * kB * temperature ) );
	S1OFF = qtGate * S1OFFzero * exp( -zGateS1 * e0 * (1-deltaGateS1) * V / ( (1000) * kB * temperature ) );
	
	S2niON = qtGate * S2niONzero * exp( zGateS2 * e0 * deltaGateS2ni * V / ( (1000) * kB * temperature ) );
	S2niOFF = qtGate * S2niOFFzero * exp( -zGateS2 * e0 * (deltaGateS2i-deltaGateS2ni) * V / ( (1000) * kB * temperature ) );  

	S2ipON = qtGate * S2ipONzero * exp( zGateS2 * e0 * (deltaGateS2ip-deltaGateS2i) * V / ( (1000) * kB * temperature ) );
	S2ipOFF = qtGate * S2ipOFFzero * exp( -zGateS2 * e0 * (1-deltaGateS2ip) * V / ( (1000) * kB * temperature ) );  %*

	S12pON = qtGate * S12pONzero * exp( zGateS12p * e0 * deltaGateS12p * V / ( (1000) * kB * temperature ) );
	S12pOFF = qtGate * S12pOFFzero * exp( -zGateS12p * e0 * (1-deltaGateS12p) * V / ( (1000) * kB * temperature ) ); %*

	S12nON = qtGate * S12nONzero * exp( zGateS12n * e0 * deltaGateS12n * V / ( (1000) * kB * temperature ) );
	S12nOFF = qtGate * S12nOFFzero * exp( -zGateS12n * e0 * (1-deltaGateS12n) * V / ( (1000) * kB * temperature ) );  %check

	R1nON = qtFluo * R1nONzero;
	R1nOFF = qtFluo * R1nOFFzero;

	R1pON = qtFluo * R1pONzero;
	R1pOFF = qtFluo * R1pOFFzero;

	R2pON = qtFluo * R2pONzero;
	R2pOFF = qtFluo * R2pOFFzero; %*

	R2nON = qtFluo * R2nONzero;
	R2nOFF = qtFluo * R2nOFFzero;
    
    gate1Flip = S1ON * ( A + B ) - S1OFF * ( C + E );
    gate2Flip = deltaGateS2i * ( S2niON * ( G + H ) - S2niOFF * ( M + X ) ) +  (1-deltaGateS2i) * ( S2ipON * ( M + X ) - S2ipOFF * ( K +L ) );
    gate12pFlip = S12pON * ( C + E ) - S12pOFF * ( K + L );
    gate12nFlip = S12nON * ( A + B ) - S12nOFF * ( G + H );
    
    %Sensing Current
    I = nc * (1e6) * e0 * ( zGateS1 * gate1Flip + zGateS2 * gate2Flip + zGateS12p * gate12pFlip + zGateS12n * gate12nFlip );
    
    %Fluorescence
    if (baseline == 0)
		fluoInit = Fhalf + deltaF * ( B + E + L + H + X - 0.5 );
    else 
		fluoInit = 0;
    end
    fluoActivation = B + E + L + H + X;
	fluoSignal = Fhalf + deltaF * ( B + E + L + H + X - 0.5 ) - fluoInit;
    
    
    d_A_C = S1ON * A;
    d_C_A = S1OFF * C;
    
	d_G_M = S2niON * G;
    d_M_G = S2niOFF * M;
    
	d_M_K = S2ipON * M;
    d_K_M = S2ipOFF * K;

	d_C_K = S12pON * C;
    d_K_C = S12pOFF * K;
    
	d_A_G = S12nON * A;
    d_G_A = S12nOFF * G;

	d_B_E = S1ON * B;
    d_E_B = S1OFF * E;
    
	d_H_X = S2niON * H;
    d_X_H = S2niOFF * X;
    
	d_X_L = S2ipON * X;
    d_L_X = S2ipOFF * L;

	d_E_L = S12pON * E;
    d_L_E = S12pOFF * L;
    
	d_B_H = S12nON * B;
    d_H_B = S12nOFF * H;

	d_A_B = R1nON * A;
    d_B_A = R1nOFF * B;
    
 	d_C_E = R1pON * C;
    d_E_C = R1pOFF * E;
    
	d_K_L = R2pON * K;
    d_L_K = R2pOFF * L;
    
	d_G_H = R2nON * G;
    d_H_G = R2nOFF * H;
	
    
    dA = d_B_A + d_C_A + d_G_A - d_A_B - d_A_C - d_A_G;
    dB = d_A_B + d_E_B + d_H_B - d_B_A - d_B_E - d_B_H;
    dC = d_A_C + d_E_C + d_K_C - d_C_A - d_C_E - d_C_K;
    dE = d_B_E + d_C_E + d_L_E - d_E_B - d_E_C - d_E_L;
    dG = d_A_G + d_H_G + d_M_G - d_G_A - d_G_H - d_G_M;
    dH = d_B_H + d_G_H + d_X_H - d_H_B - d_H_G - d_H_X;
    dK = d_C_K + d_L_K + d_M_K - d_K_C - d_K_L - d_K_M;
    dL = d_E_L + d_K_L + d_X_L - d_L_E - d_L_K - d_L_X;
    dM = d_G_M + d_K_M                 - d_M_G - d_M_K;
    dX = d_H_X + d_L_X                 - d_X_H - d_X_L;
    
    derivatives = [dA;dB;dC;dE;dG;dH;dK;dL;dM;dX];
%    derivSum = sum(derivatives)
%     if(abs(derivSum > 0.01))
%         derivatives = derivatives
%         derivSum = derivSum
%     end
else
    derivatives = 0;
    A = states(:,1);
    B = states(:,2);
    C = states(:,3);
    E = states(:,4);
    G = states(:,5);
    H = states(:,6);
    K = states(:,7);
    L = states(:,8);
    M = states(:,9);
    X = states(:,10);
    
    S1ON = qtGate .* S1ONzero .* exp( zGateS1 .* e0 .* deltaGateS1 .* V ./ ( (1000) .* kB .* temperature ) );
	S1OFF = qtGate .* S1OFFzero .* exp( -zGateS1 .* e0 .* (1-deltaGateS1) .* V ./ ( (1000) .* kB .* temperature ) );
	
	S2niON = qtGate .* S2niONzero .* exp( zGateS2 .* e0 .* deltaGateS2ni .* V ./ ( (1000) .* kB .* temperature ) );
	S2niOFF = qtGate .* S2niOFFzero .* exp( -zGateS2 .* e0 .* (deltaGateS2i-deltaGateS2ni) .* V ./ ( (1000) .* kB .* temperature ) );

	S2ipON = qtGate .* S2ipONzero .* exp( zGateS2 .* e0 .* (deltaGateS2ip-deltaGateS2i) .* V ./ ( (1000) .* kB .* temperature ) );
	S2ipOFF = qtGate .* S2ipOFFzero .* exp( -zGateS2 .* e0 .* (1-deltaGateS2ip) .* V ./ ( (1000) .* kB .* temperature ) );

	S12pON = qtGate .* S12pONzero .* exp( zGateS12p .* e0 .* deltaGateS12p .* V ./ ( (1000) .* kB .* temperature ) );
	S12pOFF = qtGate .* S12pOFFzero .* exp( -zGateS12p .* e0 .* (1-deltaGateS12p) .* V ./ ( (1000) .* kB .* temperature ) );

	S12nON = qtGate .* S12nONzero .* exp( zGateS12n .* e0 .* deltaGateS12n .* V ./ ( (1000) .* kB .* temperature ) );
	S12nOFF = qtGate .* S12nOFFzero .* exp( -zGateS12n .* e0 .* (1-deltaGateS12n) .* V ./ ( (1000) .* kB .* temperature ) );

	R1nON = qtFluo .* R1nONzero;
	R1nOFF = qtFluo .* R1nOFFzero;

	R1pON = qtFluo .* R1pONzero;
	R1pOFF = qtFluo .* R1pOFFzero;

	R2pON = qtFluo .* R2pONzero;
	R2pOFF = qtFluo .* R2pOFFzero;

	R2nON = qtFluo .* R2nONzero;
	R2nOFF = qtFluo .* R2nOFFzero;
    
    gate1Flip = S1ON .* ( A + B ) - S1OFF .* ( C + E );
    gate2Flip = deltaGateS2i .* ( S2niON .* ( G + H ) - S2niOFF .* ( M + X ) ) +  (1-deltaGateS2i) .* ( S2ipON .* ( M + X ) - S2ipOFF .* ( K +L ) );
    gate12pFlip = S12pON .* ( C + E ) - S12pOFF .* ( K + L );
    gate12nFlip = S12nON .* ( A + B ) - S12nOFF .* ( G + H );
    
    %Sensing Current
    I_unscaled = nc .* (1e6) .* e0 .* ( zGateS1 .* gate1Flip + zGateS2 .* gate2Flip + zGateS12p .* gate12pFlip + zGateS12n .* gate12nFlip ); %uC/(ms * cm^2) = mA/cm^2
    I = I_unscaled * 1E3;  %mA/cm^2 * (1E3uA/mA) = uA/cm^2
    %Fluorescence
    if (baseline == 0)
		fluoInit = Fhalf + deltaF .* ( B + E + L + H + X - 0.5 );
    else 
		fluoInit = 0;
    end
    fluoActivation = B + E + L + H + X;
	fluoSignal = Fhalf + deltaF .* ( B + E + L + H + X - 0.5 ) - fluoInit;
end

end
