# Supplementary material for: OptoDyCE as an automated system for high-throughput all-optical dynamic cardiac electrophysiology
Source: Nat Commun. 2016 May 10;7:11542. doi: 10.1038/ncomms11542 (PMC4866323; doi:10.1038/ncomms11542)
Supplement: Supplementary Software — 1 — FlashLigHTS: automated software for transient analysis. (See Supplementary Figure 8: flashligHTS analysis software.) 2 — NIS_Automation_Template.xml: template for Nikon NIS software for high-throughput protocols 3 — Coupled Cardiomyocyte – Spark Cells Model: code for modeling the effect of "spark" cell density on measured APDs in CMs. (See Supplementary Figure 4: Effect of "spark" cell density on measured APD in CMs.) 4 — Model of Cardiomyocyte with Optogenetic Sensor and Actuator: code for modeling the effect of drug action on an optogenetic sensor versus optogenetic actuator (See Figure 2 Drug testing considerations and computational analysis of the use of optogenetic tools.) [file ncomms11542-s2.zip › OptoDyCE Software/README.txt]

Files for Klimas A et al., OptoDyCE: Automated System for High-Throughput All-Optical Dynamic Cardiac Electrophysiology
Questions: Contact Aleks Klimas (aleks.klimas@gmail.com)

File Description:
1 – FlashLigHTS: automated software for transient analysis. (See Supplementary Figure 8: flashligHTS analysis software.)

2 – NIS_Automation_Template.xml: template for Nikon NIS software for high-throughput protocols

3 - Coupled Cardiomyocyte - Spark Cells Model: code for modeling the effect of “spark” cell density on measured APDs in CMs. (See Supplementary Figure 4: Effect of “spark” cell density on measured APD in CMs.) 

4 – Model of Cardiomyocyte with Optogenetic Sensor and Actuator: code for modeling the effect of drug action on an optogenetic sensor versus optogenetic actuator (See Figure 2 Drug testing considerations and computational analysis of the use of optogenetic tools.)
